# Supplementary material for: Targeted metabolomics analysis of postoperative delirium
Source: Sci Rep. 2021 Jan 15;11:1521. doi: 10.1038/s41598-020-80412-z (PMC7810737; doi:10.1038/s41598-020-80412-z)
Supplement: Supplementary file 1 — Supplementary Tables. [file 41598_2020_80412_MOESM1_ESM.xlsx]

## Sheet: Title
	Targeted Metabolomics: Analysis of Postoperative Delirium
	Bridget A Tripp1,2*, Simon T Dillon3,4,6, Min Yuan5, John M Asara4,5, Sarinnapha M Vasunilashorn4,6,7, Tamara G Fong4,8,9, Eran D Metzger10,11, Sharon K Inouye4,6,9, Zhongcong Xie4,12, Long H Ngo4,6,7, Edward R Marcantonio4,6£, Towia A Libermann3,4,6£, Hasan H Otu1£
	1Department of Electrical and Computer Engineering, University of Nebraska-Lincoln, 2PhD Program of Complex Biosystems, University of Nebraska-Lincoln, 3Genomics, Proteomics, Bioinformatics and Systems Biology Center, Beth Israel Deaconess Medical Center, 4Harvard Medical School, 5Division of Signal Transduction and Mass Spectrometry Core, Beth Israel Deaconess Medical Center, 6Department of Medi…
	£Co-senior authors
	*Corresponding Authors
	Send correspondence to Bridget A. Tripp, Department of Electrical and Computer Engineering University of Nebraska-Lincoln, Nebraska Hall E419. P.O. Box 880511, Lincoln, NE 68588, Tel: (402) 472-3771, Fax: (402) 472-4732, Email: bridget.tripp@huskers.unl.edu

## Sheet: S1 Table-Background
Table S1: All metabolites registered through our targeted metabolomics platform
HMDB ID#	KEGG ID#	HMDB name	Metabolite	Percentage of missing data	Presence /absence
HMDB0001270	C00236	Glyceric acid 1,3-biphosphate	1,3-diphopshateglycerate	0.480769	Present		Missing data accounts for 3.15 % of all of the data from the present metabolites [See cell O12].
HMDB0003331	C02494	1-Methyladenosine	1-Methyladenosine	0	Present		Metabolites deemed 'Absent' were removed before imputation.
HMDB0000001	C01152	1-Methylhistidine	1-Methyl-Histidine	0	Present
HMDB0000397	C00196	2-Pyrocatechuic acid	2,3-dihydroxybenzoic acid	0.480769	Present
HMDB0001294	C01159	2,3-Bisphosphoglycerate	2,3-Diphosphoglyceric acid	0	Present		Imputation Summary
HMDB0000991	N/A	DL-2-Aminooctanoic acid	2-Aminooctanoic acid	0	Present		Missing data (%)	Metabolite count	Metabolite %				Total Missing Data
HMDB0011732	C03342	2-Keto-L-gluconate	2-dehydro-D-gluconate	0	Present		0	162	64.8				Total expected signal values	52000
HMDB0001254	C06369	Glucosamine 6-phosphate	2-deoxyglucose-6-phosphate	0	Present		1	14	5.6				Total missing signal values	1640
HMDB0001844	C02612	Methylsuccinic acid	2-Hydroxy-2-methylbutanedioic acid	0	Present		1-5	22	8.8				Overall percentage of missing data	3.15385
HMDB0059655	C02630	2-Hydroxyglutarate	2-hydroxygluterate	0	Present		6-10	13	5.2
HMDB0000402	C02504	2-Isopropylmalic acid	2-Isopropylmalic acid	0	Present		11-20	5	2				Metabolites with Missing Data
HMDB0001864	C00902	2-Ketohexanoic acid	2-ketohexanoic acid	0	Present		21-30	8	3.2				Total metabolites	250
HMDB0000019	C00141	alpha-Ketoisovaleric acid	2-keto-isovalerate	0	Present		31-40	15	6				Metabolites with missing signal values	88
HMDB0001553	C01180	2-Oxo-4-methylthiobutanoic acid	2-oxo-4-methylthiobutanoate	0	Present		41-50	6	2.4				Total percentage of metabolites with missing data	35.2
HMDB0000005	C00109	2-Ketobutyric acid	2-oxobutanoate	4.80769	Present		51-60	5	2
HMDB0000011	C01089	(R)-3-Hydroxybutyric acid	3-hydroxybuterate	0	Present
HMDB0002222	N/A	3-Methylphenylacetic acid	3-methylphenylacetic acid	0	Present
HMDB0060180	C00197	D-Glycerate 3-phosphate	3-phosphoglycerate	0	Present
HMDB0000272	C01005	Phosphoserine	3-phospho-serine	48.0769	Present
HMDB0001527	C08276	3-Methylthiopropionic acid	3-S-methylthiopropionate	0	Present
HMDB0000112	C00334	gamma-Aminobutyric acid	4-aminobutyrate (GABA)	0.480769	Present
HMDB0001016	C03492	D-4'-Phosphopantothenate	4-phosphopantothenate	0.961538	Present
HMDB0000017	C00847	4-Pyridoxic acid	4-Pyridoxic acid	0	Present
HMDB0002339	N/A	5-Methoxytryptophan	5-methoxytryptophan	0	Present
HMDB0001396	C00440	5-Methyltetrahydrofolic acid	5-methyl-THF	38.9423	Present
HMDB0000280	C00119	Phosphoribosyl pyrophosphate	5-phosphoribosyl-1-pyrophosphate	23.0769	Present
HMDB0001316	C00345	6-Phosphogluconic acid	6-phospho-D-gluconate	3.84615	Present
HMDB0001056	C00415	Dihydrofolic acid	7,8-dihydrofolate	49.5192	Present
HMDB0001107	N/A	7-Methylguanosine	7-methylguanosine	0	Present
HMDB0062179	N/A	AICA-riboside	acadesine	36.5385	Present
HMDB0000060	C00164	Acetoacetic acid	acetoacetate	6.25	Present
HMDB0001484	C00332	Acetoacetyl-CoA	acetoacetyl-CoA-posi	98.5577	Absent
HMDB0000201	C02571	L-Acetylcarnitine	Acetylcarnitine DL	0	Present
HMDB0001206	C00024	Acetyl-CoA	acetyl-CoA-posi	95.1923	Absent
HMDB0000206	C02727	N6-Acetyl-L-lysine	Acetyllysine	0	Present
HMDB0001494	C00227	Acetylphosphate	acetylphosphate	8.17308	Present
HMDB0000072	C00417	cis-Aconitic acid	aconitate	0	Present
HMDB0000034	C00147	Adenine	adenine	0	Present
HMDB0000050	C00212	Adenosine	adenosine	4.80769	Present
HMDB0001003	C00224	Adenosine phosphosulfate	adenosine 5-phosphosulfate	93.2692	Absent
HMDB0000536	C03794	Adenylsuccinic acid	Adenylosuccinate	64.4231	Absent
HMDB0006557	C00498	ADP-glucose	ADP-D-glucose	97.5962	Absent
HMDB0001341	C00008	ADP	ADP-nega	84.6154	Absent
HMDB0000208	C00026	Oxoglutaric acid	a-ketoglutarate	0	Present
HMDB0000161	C00041	L-Alanine	alanine	0	Present
HMDB0000161	C00041	L-Alanine	Alanine_pos	0	Present
HMDB0001209	C00499	Allantoic acid	allantoate	0	Present
HMDB0000462	C01551	Allantoin	allantoin	0	Present
HMDB0000510	C00956	Aminoadipic acid	Aminoadipic acid	0	Present
HMDB0001517	C04677	AICAR	aminoimidazole carboxamide ribonucleotide	30.7692	Present
HMDB0000045	C00020	Adenosine monophosphate	AMP	6.25	Present
HMDB0000045	C00020	Adenosine monophosphate	AMP_15N5_neg	4.32692	Present
HMDB0000045	C00020	Adenosine monophosphate	AMP_neg	84.6154	Absent
HMDB0001123	C00108	2-Aminobenzoic acid	anthranilate	4.80769	Present
HMDB0000517	C00062	L-Arginine	arginine	0	Present
HMDB0000052	C03406	Argininosuccinic acid	arginosuccinic acid	0	Present
HMDB0000044	C00072	Ascorbic acid	Ascorbic acid	0	Present
HMDB0000168	C00152	L-Asparagine	asparagine	0	Present
HMDB0000191	C00049	L-Aspartic acid	aspartate	0	Present
HMDB0000538	C00002	Adenosine triphosphate	ATP-nega	94.7115	Absent
HMDB0000475	C05607	L-3-Phenyllactic acid	Atrolactic acid (aka phenyllactic acid)	0	Present
HMDB0000043	C00719	Betaine	betaine	0	Present
HMDB0001252	C00576	Betaine aldehyde	betaine aldehyde	0	Present
HMDB0000030	C00120	Biotin	biotin	0	Present
HMDB0001096	C00169	Carbamoyl phosphate	Carbamoyl phosphate	0	Present
HMDB0000062	C00318	L-Carnitine	carnitine	0	Present
HMDB0001413	C00307	Citicoline	CDP-choline	89.9038	Absent
HMDB0001564	C00570	CDP-ethanolamine	CDP-ethanolamine	90.3846	Absent
HMDB0001546	C00112	CDP	CDP-nega (aka CRPP; cytidine pyrophosphate)	3.84615	Present
HMDB0000055	C00185/C06422	Cellobiose	Cellobiose	80.7692	Absent
HMDB0000067	C00187	Cholesterol	cholesterol	0	Present
HMDB0000653	C18043	Cholesterol sulfate	cholesteryl sulfate	0	Present
HMDB0000619	C00695	Cholic acid	Cholic acid	43.75	Present
HMDB0000097	C00114	Choline	choline	36.5385	Present
HMDB0000634/HMDB0002092	C02226/C00490	Citraconic acid	Citraconic acid/itaconic acid	0	Present
HMDB0000094	C00158	Citric acid	citrate	0	Present
HMDB0000193	C00311	Isocitric acid	citrate-isocitrate	0	Present
HMDB0000904	C00327	Citrulline	citrulline	0	Present
HMDB0000095	C00055	Cytidine monophosphate	CMP	27.4038	Present
HMDB0001423/HMDB0062184	C00010	Coenzyme A	coenzyme A-posi	98.0769	Absent
HMDB0000064	C00300	Creatine	creatine	0	Present
HMDB0000562	C00791	Creatinine	Creatinine	0.480769	Present
HMDB0000082	C00063	Cytidine triphosphate	CTP-nega	28.3654	Present
HMDB0001314	C16463	Cyclic GMP	cyclic bis(3->5) dimeric GMP	98.0769	Absent
HMDB0000058	C00575	Cyclic AMP	cyclic-AMP	1.44231	Present
HMDB0000099	C02291	L-Cystathionine	cystathionine	11.0577	Present
HMDB0003417	C00793	D-Cysteine	cysteine	0	Present
HMDB0000630	C00491	Cystine	Cystine	0	Present
HMDB0000089	C00475	Cytidine	cytidine	0	Present
HMDB0000630	C00380	Cytosine	cytosine	0	Present
HMDB0000905	C00360	Deoxyadenosine monophosphate	dAMP	33.1731	Present
HMDB0001532	C00131	Deoxyadenosine triphosphate	dATP-nega	96.1538	Absent
HMDB0001245	C00705	dCDP	dCDP-nega	93.2692	Absent
HMDB0001202	C00239	dCMP	dCMP	68.2692	Absent
HMDB0000998	C00458	dCTP	dCTP-nega	84.1346	Absent
HMDB0001264	C05422	Dehydroascorbic acid	dehydroascorbic acid	0	Present
HMDB0000101	C00559	Deoxyadenosine	deoxyadenosine	6.73077	Present
HMDB0000626	C04483	Deoxycholic acid	Deoxycholic acid	94.2308	Absent
HMDB0000085	C00330	Deoxyguanosine	deoxyguanosine	7.69231	Present
HMDB0000071	C05512	Deoxyinosine	deoxyinosine	1.92308	Present
HMDB0001351	C00672	Deoxyribose 1-phosphate	deoxyribose-phosphate	0.480769	Present
HMDB0000012	C00526	Deoxyuridine	deoxyuridine	2.88462	Present
HMDB0001373	C00882	Dephospho-CoA	dephospho-CoA-nega	97.5962	Absent
HMDB0001373	C00882	Dephospho-CoA	dephospho-CoA-posi	96.1538	Absent
HMDB0001321	C00279	D-Erythrose 4-phosphate	D-erythrose-4-phosphate	0	Present
HMDB0000960	C00361	dGDP	dGDP-nega	84.1346	Absent
HMDB0000663	C00818	Glucaric acid	D-glucarate	0	Present
HMDB0000625	C00257	Gluconic acid	D-gluconate	0	Present
HMDB0001127	C01236	6-Phosphonoglucono-D-lactone	D-glucono-delta-lactone-6-phosphate	0	Present
HMDB0001109	N/A	Glucosamine-1P	D-glucosamine-1-phosphate	25.4808	Present
HMDB0001254	C00352	Glucosamine 6-phosphate	D-glucosamine-6-phosphate	35.5769	Present
HMDB0001112	C00118/C00661	Glyceraldehyde 3-phosphate	D-glyceraldehdye-3-phosphate	0	Present
HMDB0001044	C00362	2'-Deoxyguanosine 5'-monophosphate	dGMP	33.1731	Present
HMDB0001440	C00286	dGTP	dGTP	98.0769	Absent
HMDB0000528	C00337	4,5-Dihydroorotic acid	dihydroorotate	0	Present
HMDB0001473	C00111	Dihydroxyacetone phosphate	dihydroxy-acetone-phosphate	0.480769	Present
HMDB0000582	N/A	3,5-Diiodothyronine	Diiodothyronine	98.5577	Absent
HMDB0000092	C01026	Dimethylglycine	dimethylglycine	0	Present
HMDB0001310	C00133	D-Alanine	DL-Alanine_D3_pos	0	Present
HMDB0000177	C00135	L-Histidine	DL-Histidine_15N_pos	0	Present
HMDB0000070	C00408	Pipecolic acid	DL-Pipecolic acid	1.92308	Present
HMDB0003411	C00763	D-Proline	DL-Proline_D7_pos	35.5769	Present
HMDB0000883	C00183	L-Valine	DL-Valine_D8_pos	0	Present
HMDB0001068	C05382	D-Sedoheptulose 7-phosphate	D-sedoheptulose-1-7-phosphate	0	Present
HMDB0001274	C00363	dTDP	dTDP-nega	54.8077	Present
HMDB0001227	C00364	5-Thymidylic acid	dTMP	88.4615	Absent
HMDB0001227	C00364	5-Thymidylic acid	dTMP-nega	0.480769	Present
HMDB0001342	C00459	Thymidine 5'-triphosphate	dTTP-nega	87.9808	Absent
HMDB0001409	C00365	dUMP	dUMP-nega	14.4231	Present
HMDB0001191	C00460	Deoxyuridine triphosphate	dUTP-nega	81.25	Absent
HMDB0000149	C00189	Ethanolamine	ethanolamine	29.3269	Present
HMDB0001248	C00016	FAD	FAD	12.5	Present
HMDB0003075	C15608	Flavone	Flavone	5.28846	Present
HMDB0001520	C00061	Flavin mononucleotide	FMN	96.1538	Absent
HMDB0000121	C00504	Folic acid	folate	20.6731	Present
HMDB0001058	C05378	Fructose 1,6-bisphosphate	fructose-1,6-bisphosphate	0	Present
HMDB0003971	C05345	Beta-D-Fructose 6-phosphate	fructose-6-phosphate	0	Present
HMDB0000134	C00122	Fumaric acid	fumarate	0	Present
HMDB0001201	C00035	Guanosine diphosphate	GDP-nega	95.6731	Absent
HMDB0001285	C00341	Geranyl-PP	Geranyl-PP	89.4231	Absent
HMDB0000150	C00198	Gluconolactone	glucono-delta-lactone	0	Present
HMDB0001514	C00329	Glucosamine	glucosamine	0.480769	Present
HMDB0001586	C00103	Glucose 1-phosphate	glucose-1-phosphate	0	Present
HMDB0001401	C00668/C00092	Glucose 6-phosphate	glucose-6-phosphate	0.480769	Present
HMDB0000148	C00025	L-Glutamic acid	glutamate	0	Present
HMDB0000641	C00064	L-Glutamine	glutamine	0	Present
HMDB0000125	C00051	Glutathione	glutathione	9.13462	Present
HMDB0003337	C00127	Oxidized glutathione	glutathione disulfide-nega	39.9038	Present
HMDB0003337	C00127	Oxidized glutathione	glutathione disulfide-posi	62.5	Absent
HMDB0000125	C00051	Glutathione	glutathione-nega	37.5	Present
HMDB0000139	C00258	Glyceric acid	glycerate	0	Present
HMDB0000086	C00670	Glycerophosphocholine	Glycerophosphocholine	0	Present
HMDB0000123	C00037	Glycine	glycine	50.9615	Present
HMDB0000115	C00160	Glycolic acid	glycolate	0	Present
HMDB0000119	C00048	Glyoxylic acid	glyoxylate	0	Present
HMDB0001397	C00144	Guanosine monophosphate	GMP	46.1538	Present
HMDB0001397	C00144	Guanosine monophosphate	GMP_15N5_neg	0.480769	Present
HMDB0001397	C00144	Guanosine monophosphate	GMP_neg	77.4038	Absent
HMDB0001273	C00044	Guanosine triphosphate	GTP-nega	32.6923	Present
HMDB0000128	C00581	Guanidoacetic acid	Guanidoacetic acid	0	Present
HMDB0000132	C00242	Guanine	guanine	0.480769	Present
HMDB0000133	C00387	Guanosine	guanosine	9.13462	Present
HMDB0059638	C01228	Guanosine 3',5'-bis(diphosphate)	guanosine 5-diphosphate,3-diphosphate	52.4038	Present
HMDB0003971	C05345	Beta-D-Fructose 6-phosphate	hexose-phosphate	0	Present
HMDB0000177	C00135	L-Histidine	histidine	0	Present
HMDB0000177	C00135	L-Histidine	Histidine_pos	0	Present
HMDB0003431	C00860	L-Histidinol	histidinol	84.1346	Absent
HMDB0002205	C16511	L-Homocysteic acid	homocysteic acid	0	Present
HMDB0000742	C00155	Homocysteine	homocysteine	2.40385	Present
HMDB0000719	C00263	L-Homoserine	homoserine	0	Present
HMDB0000746	N/A	Hydroxyisocaproic acid	Hydroxyisocaproic acid	0	Present
HMDB0000669	C05852	ortho-Hydroxyphenylacetic acid	Hydroxyphenylacetic acid	1.44231	Present
HMDB0000707	C01179	4-Hydroxyphenylpyruvic acid	hydroxyphenylpyruvate	0	Present
HMDB0000725	C01157	4-Hydroxyproline	hydroxyproline	0	Present
HMDB0000157	C00262	Hypoxanthine	hypoxanthine	0	Present
HMDB0003335	C00104	IDP	IDP-nega	89.4231	Absent
HMDB0002024	C02835	Imidazoleacetic acid	Imidazoleacetic acid	0	Present
HMDB0000175	C00130	Inosinic acid	IMP	52.4038	Present
HMDB0000738	C00463	Indole	indole	0	Present
HMDB0003320	C19837	Indole-3-carboxylic acid	Indole-3-carboxylic acid	0	Present
HMDB0000734	N/A	Indoleacrylic acid	Indoleacrylic acid	0	Present
HMDB0000195	C00294	Inosine	inosine	0	Present
HMDB0000193	C00311	Isocitric acid	isocitrate	0	Present
HMDB0000172	C00407	L-Isoleucine	Isoleucine_pos	0	Present
HMDB0002092	C00490	Itaconic acid	itaconic acid	0	Present
HMDB0000715	C01717	Kynurenic acid	Kynurenic acid	0	Present
HMDB0000684	C00328	L-Kynurenine	Kynurenine	0	Present
HMDB0000190	C00186	L-Lactic acid	lactate	0	Present
HMDB0000052	C03406	Argininosuccinic acid	L-arginino-succinate	0	Present
HMDB0000687	C00123	L-Leucine	leucine-isoleucine	0	Present
HMDB0001451	C00725/C16241	(R)-lipoic acid	lipoate	87.5	Absent
HMDB0000172	C00407	L-Isoleucine	L-Isoleucine_15N_pos	0	Present
HMDB0000696	C00073	L-Methionine	L-Methionine_D3_pos	93.75	Absent
HMDB0000159	C00079	L-Phenylalanine	L-Phenylalanine_D8_pos	0.480769	Present
HMDB0000929	C00078	L-Tryptophan	L-Tryptophan_D3_pos	0	Present
HMDB0000182	C00047	L-Lysine	lysine	0	Present
HMDB0000156	C00149	L-Malic acid	malate	0	Present
HMDB0000176	C01384	Maleic acid	Maleic acid	0	Present
HMDB0001175	C00083	Malonyl-CoA	malonyl-CoA-posi	99.5192	Absent
HMDB0000696	C00073	L-Methionine	methionine	0	Present
HMDB0002005	C02989	Methionine sulfoxide	Methionine sulfoxide	0	Present
HMDB0000696	C00073	L-Methionine	Methionine_pos	0	Present
HMDB0002108	N/A	Methylcysteine	Methylcysteine	0	Present
HMDB0000202	C02170	Methylmalonic acid	Methylmalonic acid	0	Present
HMDB0000699	C02918	1-Methylnicotinamide	methylnicotinamide	22.1154	Present
HMDB0000211	C00137	myo-Inositol	myo-inositol	0	Present
HMDB0000206	C02727	N6-Acetyl-L-lysine	N6-Acetyl-L-lysine (AKA acetyllysine)	0	Present
HMDB0001276	C00612	N1-Acetylspermidine	N-acetyl spermidine	5.76923	Present
HMDB0001186	C02567	N1-Acetylspermine	N-acetyl spermine	1.44231	Present
HMDB0000215	C00140	N-Acetyl-D-glucosamine	N-acetyl-glucosamine	0	Present
HMDB0001367	C04256	N-Acetyl-glucosamine 1-phosphate	N-acetyl-glucosamine-1-phosphate	0	Present
HMDB0001138	C00624	N-Acetyl-L-glutamic acid	N-acetyl-glutamate	1.44231	Present
HMDB0006029	N/A	N-Acetylglutamine	N-acetyl-glutamine (GIcNAc)	0	Present
HMDB0061880	C01073	N-Acetyl-beta-alanine	N-Acetyl-L-alanine	0	Present
HMDB0003357	C00437	N-Acetylornithine	N-acetyl-L-ornithine	6.73077	Present
HMDB0002064	C02714	N-Acetylputrescine	N-Acetylputrescine	31.25	Present
HMDB0000902	C00003	NAD	NAD+_nega	96.1538	Absent
HMDB0000902	C00003	NAD	NAD+_posi	88.4615	Absent
HMDB0001487	C00004	NADH	NADH	94.7115	Absent
HMDB0001487	C00004	NADH	NADH-nega	94.2308	Absent
HMDB0000217	C00006	NADP	NADP+_nega	98.5577	Absent
HMDB0000217	C00006	NADP	NADP+_posi	65.3846	Absent
HMDB0000221	C00005	NADPH	NADPH	90.3846	Absent
HMDB0000221	C00005	NADPH	NADPH-nega	68.2692	Absent
HMDB0000828	C00438	Ureidosuccinic acid	N-carbamoyl-L-aspartate	0	Present
HMDB0000828	C00438	Ureidosuccinic acid	N-carbamoyl-L-aspartate-nega	0	Present
HMDB0001539	C03626	Asymmetric dimethylarginine	Ng,NG-dimethyl-L-arginine	0	Present
HMDB0001406	C00153	Niacinamide	nicotinamide	0	Present
HMDB0000855	C03150	Nicotinamide riboside	Nicotinamide Riboside	2.88462	Present
HMDB0000229	C00455	Nicotinamide ribotide	Nicotinamide ribotide	34.6154	Present
HMDB0001488	C00253	Nicotinic acid	nicotinate	0.961538	Present
N/A	N/A	N/A	octulose-monophosphate (O8P-O1P)	9.13462	Present
HMDB0003011	C00979	O-Acetylserine	O-acetyl-L-serine	68.75	Absent
N/A	N/A	N/A	octulose-1-8-bisphosphate (OBP)	1.92308	Present
HMDB0000214	C00077	Ornithine	ornithine	0	Present
HMDB0000226	C00295	Orotic acid	orotate	0	Present
HMDB0000218	C01103	Orotidylic acid	orotidine-5-phosphate	0	Present
HMDB0000223	C00036	Oxalacetic acid	oxaloacetate	0	Present
HMDB0001392	C00568	p-Aminobenzoic acid	p-aminobenzoate	41.3462	Present
HMDB0000210	C00864	Pantothenic acid	pantothenate	0	Present
HMDB0000159	C00079	L-Phenylalanine	phenylalanine	0	Present
HMDB0000159	C00079	L-Phenylalanine	phenylalanine_pos	0	Present
HMDB0000779	C01479	Phenyllactic acid	Phenyllactic acid	0	Present
HMDB0002359	N/A	Phenylpropiolic acid	Phenylpropiolic acid	0	Present
HMDB0000205	C00166	Phenylpyruvic acid	phenylpyruvate	0	Present
HMDB0001511	C02305	Phosphocreatine	phosphocreatine	0	Present
HMDB0000263	C00074	Phosphoenolpyruvic acid	phosphoenolpyruvate	2.40385	Present
HMDB0001565	C00588	Phosphorylcholine	Phosphorylcholine	0	Present
HMDB0000500	C00156	4-Hydroxybenzoic acid	p-hydroxybenzoate	4.80769	Present
HMDB0012283	C00254	Prephenate	prephenate	64.4231	Absent
HMDB0000162	C00148	L-Proline	proline	0	Present
HMDB0000162	C00148	L-Proline	Proline_pos	3.36538	Present
HMDB0001275	C00100	Propionyl-CoA	propionyl-CoA-posi	90.8654	Absent
HMDB0001366	C15587	Purine	purine	0	Present
HMDB0001414	C00134	Putrescine	putrescine	2.88462	Present
HMDB0001431	C00534	Pyridoxamine	Pyridoxamine	36.0577	Present
HMDB0000239	C00314	Pyridoxine	pyridoxine	41.8269	Present
HMDB0000267	C01879	Pyroglutamic acid	Pyroglutamic acid	0	Present
HMDB0000250	C00013	Pyrophosphate	Pyrophosphate	0	Present
HMDB0000243	C00022	Pyruvic acid	pyruvate	0	Present
HMDB0000232	C03722	Quinolinic acid	quinolinate	0	Present
HMDB0001852	C00777	all-trans-Retinoic acid	retinoic acid	0	Present
HMDB0000244	C00255	Riboflavin	riboflavin	0	Present
HMDB0001548	C00117	D-Ribose 5-phosphate	ribose-phosphate	0	Present
HMDB0000939	C00021	S-Adenosylhomocysteine	S-adenosyl-L-homocysteine-nega	0.961538	Present
HMDB0000939	C00021	S-Adenosylhomocysteine	S-adenosyl-L-homoCysteine-posi	27.4038	Present
HMDB0000988	C01137	S-Adenosylmethioninamine	S-adenosyl-L-methioninamine	92.3077	Absent
HMDB0001185	C00019	S-Adenosylmethionine	S-adenosyl-L-methionine	0	Present
HMDB0000271	C00213	Sarcosine	sarcosine	0	Present
HMDB0060274	C00447	Sedoheptulose 1,7-bisphosphate	Sedoheptulose 1,7-bisphosphate (SBP)	0	Present
HMDB0000187	C00065	L-Serine	serine	0	Present
HMDB0003070	C00493	Shikimic acid	shikimate	0	Present
N/A	C03175	N/A	shikimate-3-phosphate	100	Absent
HMDB0001173	C00170	5'-Methylthioadenosine	S-methyl-5-thioadenosine	8.65385	Present
HMDB0000126	C00093	Glycerol 3-phosphate	sn-glycerol-3-phosphate	0	Present
HMDB0001257	C00315	Spermidine	spermidine	6.73077	Present
HMDB0001256	C00750	Spermine	spermine2	0	Present
N/A	C03539	N/A	S-ribosyl-L-homocysteine-nega	15.3846	Present
N/A	C03539	N/A	S-ribosyl-L-homocysteine-posi	0	Present
HMDB0000254	C00042	Succinic acid	succinate	0	Present
HMDB0000254	C00042	Succinic acid	Succinic acid_D4_neg	33.1731	Present
HMDB0000254	C00042	Succinic acid	Succinic acid_neg	0	Present
HMDB0001022	C00091	Succinyl-CoA	succinyl-CoA-posi	98.0769	Absent
HMDB0000251	C00245	Taurine	taurine	0	Present
HMDB0000251	C00245	Taurine	Taurine_D4_pos	0	Present
HMDB0000251	C00245	Taurine	Taurine_pos	71.6346	Absent
HMDB0000896	C05463	Taurodeoxycholic acid	Taurodeoxycholic acid	4.80769	Present
HMDB0000235	C00378	Thiamine	thiamine	98.5577	Absent
HMDB0001372	C00068	Thiamine pyrophosphate	Thiamine pyrophosphate	92.7885	Absent
HMDB0002666	C01081	Thiamine monophosphate	thiamine-phosphate	95.1923	Absent
HMDB0000167	C00188	L-Threonine	threonine	0	Present
HMDB0000273	C00214	Thymidine	thymidine	2.88462	Present
HMDB0000262	C00178	Thymine	thymine	0.961538	Present
HMDB0000961	C00448	Farnesyl pyrophosphate	trans, trans-farnesyl diphosphate	74.0385	Absent
HMDB0001124	C00689	Trehalose 6-phosphate	trehalose-6-Phosphate	59.6154	Present
HMDB0000258	C00089	Sucrose	trehalose-sucrose	18.75	Present
HMDB0000929	C00078	L-Tryptophan	tryptophan	0	Present
HMDB0000929	C00078	L-Tryptophan	Tryptophan_pos	0	Present
HMDB0000158	C00082	L-Tyrosine	tyrosine	0	Present
HMDB0000286	C00029	Uridine diphosphate glucose	UDP-D-glucose	84.1346	Absent
HMDB0000935	C00167	Uridine diphosphate glucuronic acid	UDP-D-glucuronate	76.4423	Absent
HMDB0000290	C00043	Uridine diphosphate-N-acetylglucosamine	UDP-N-acetyl-glucosamine	72.1154	Absent
HMDB0000295	C00015	Uridine 5'-diphosphate	UDP-nega	71.6346	Absent
HMDB0000288	C00105	Uridine 5'-monophosphate	UMP	77.8846	Absent
HMDB0000300	C00106	Uracil	uracil	0	Present
HMDB0000294	C00086	Urea	Urea	0	Present
HMDB0000289	C00366	Uric acid	Uric acid	0	Present
HMDB0000296	C00299	Uridine	uridine	0	Present
HMDB0000285	C00075	Uridine triphosphate	UTP-nega	94.7115	Absent
HMDB0000883	C00183	L-Valine	valine	0	Present
HMDB0000883	C00183	L-Valine	Valine_pos	0	Present
HMDB0000292	C00385	Xanthine	xanthine	0	Present
HMDB0000299	C01762	Xanthosine	xanthosine	0.961538	Present
HMDB0001554	C00655	Xanthylic acid	xanthosine-5-phosphate	97.5962	Absent
HMDB0000881	C02470	Xanthurenic acid	Xanthurenic acid	0	Present

## Sheet: S2 Table-RSD% Table
Table S2: Percent relative standard deviation (%RSD) table for raw, batch corrected, and normalized data
Quality Controls
%RSD for metabolites
	%RSD	< 5	< 10	< 15	< 20	< 25	< 30	< 35	< 40	< 50	< 60	< 70	< 80	< 90	< 100
	Raw data	0	1.6	14.2	27.9	42.9	55.5	61.9	71.7	90.3	93.5	96.4	97.6	98.8	99.6
	After batch	15.8	44.1	57.1	72.5	85.8	93.9	97.2	98	99.6	99.6	99.6	100	100	100
	After ISs normalization	86.9	98	98.4	98.8	99.6	99.6	99.6	99.6	99.6	100	100	100	100	100
Columns represent the number of metabolites with an %RSD less than specified cutoff at each processing point.

## Sheet: S3 Table-Processed PREOP
Table S3: Preprocessed PREOP data (normalized and log2 transformed)
PREOP DEL vs. PREOP CNT	2019-08-22
Metabolite	PREOP_CNT8	PREOP_CNT12	PREOP_CNT13	PREOP_CNT15	PREOP_CNT18	PREOP_CNT21	PREOP_CNT22	PREOP_CNT23	PREOP_CNT31	PREOP_CNT35	PREOP_CNT24	PREOP_CNT28	PREOP_CNT29	PREOP_CNT30	PREOP_CNT33	PREOP_CNT36	PREOP_CNT41	PREOP_CNT42	PREOP_CNT37	PREOP_CNT39	PREOP_CNT43	PREOP_CNT47	PREOP_CNT49	PREOP_CNT52	PREOP_CNT53	PREOP_CNT55	PREOP_CNT56	PREOP_CNT57	PREOP_CNT44	PREOP_CNT46	PREOP_CNT59	PREOP_CNT64	PREOP_CNT65	PREOP_CNT67	PREOP_CNT69	PREOP_CNT74	PREOP_CNT75	PREOP_CNT76	PREOP_CNT50	PREOP_CNT51	PREOP_CNT77	PREOP_CNT78	PREOP_CNT19	PREOP_CNT26	PREOP_CNT27	PREOP_CNT45	PREOP_CNT60	PREOP_CNT61	PREOP_CNT40
glyoxylate	9.99829	9.81435	10.2351	9.19668	10.14	9.80824	9.49863	10.2334	12.8346	9.05906	9.73288	10.0022	10.0481	9.62171	10.0586	9.91995	12.738	9.75995	10.0156	10.212	11.1084	10.6922	9.60363	9.36981	10.7939	9.56036	9.79999	13.2533	9.96093	9.56874	10.0282	10.5499	10.3446	9.88421	11.0804	9.65692	9.68686	10.2498	10.5657	10.7364	8.8827	9.58755	10.5139	9.55355	9.20151	10.3813	10.2216	10.3114	9.86519
glycolate	10.0848	9.89597	10.0142	9.69398	10.4121	10.3022	9.93732	9.83265	9.36858	9.92457	9.66589	10.0769	10.2534	9.28719	10.0929	10.106	9.94029	10.133	10.3343	9.97763	10.1641	10.0326	9.79617	9.83042	9.87704	9.79274	10.0337	9.76143	9.94315	9.94195	10.0704	10.162	10.0108	10.5941	10.6111	9.27929	8.59174	9.97291	10.3854	9.92169	9.95083	9.67448	9.73886	9.61349	9.38242	9.50231	10.4813	10.3277	9.98482
pyruvate	10.9536	10.7818	10.4663	8.75853	10.8047	10.7042	10.3263	9.81468	10.839	9.86408	10.0721	9.99019	10.0768	9.19562	9.9849	9.82486	9.95809	9.60398	10.0241	9.73447	10.3008	10.9346	9.62106	11.115	11.0194	10.1137	11.3067	11.5225	11.6797	10.3073	10.219	9.47399	11.0974	11.0812	10.1647	9.319	10.4531	10.3143	9.57486	10.7903	10.3778	10.4373	8.48942	10.3792	11.022	10.6019	10.7969	10.2708	10.6491
lactate	10.7126	10.2488	10.1543	9.65893	10.3513	10.5996	9.79881	9.47833	10.3116	9.99644	10.1915	9.93893	9.67688	10.0023	10.2299	10.4243	10.3337	9.73402	10.1232	10.2169	9.8884	10.7613	9.73561	10.0943	10.0009	10.0994	10.7354	10.7542	10.588	10.0045	10.0745	10.3478	11.0844	10.5161	10.8394	9.538	9.96844	9.62525	9.79886	10.5232	10.0778	10.0587	9.64989	10.3199	10.6021	10.3725	10.8229	10.1897	9.50404
2-oxobutanoate	9.9472	10.0131	9.7259	9.95806	9.35924	8.86366	10.0058	9.54103	10.0528	9.08046	10.3864	10.5718	9.79643	9.96565	10.2164	10.7723	10.1285	10.1897	10.1269	10.3939	10.4541	9.90415	9.94246	9.97142	10.1198	10.3452	10.041	10.4144	9.76791	10.795	10.1695	10.4337	10.4931	9.81433	10.9859	10.5121	9.63736	10.5706	10.7021	10.6536	10.2946	10.435	10.6238	9.8544	11.0074	10.3321	10.007	9.85064	10.1104
acetoacetate	9.76718	10.0916	9.49614	10.2189	9.86282	9.86544	9.26428	10.6995	9.82943	9.98372	10.1717	10.6559	9.17864	9.60818	9.7797	9.91493	9.70268	9.37383	10.2838	9.91704	10.0157	9.6933	9.68561	10.0456	9.93477	9.48694	9.98029	10.0185	10.242	11.245	10.0935	10.237	10.1365	10.2393	9.80967	9.45123	9.50769	9.43823	9.78317	10.2918	9.79126	10.4802	10.7771	9.66212	10.9846	10.0272	10.4021	10.2004	9.77213
glycerate	10.2329	10.015	9.92388	9.90294	9.95594	9.40794	9.73706	9.79224	9.81273	9.60692	10.0042	9.38987	10.0697	9.34355	9.34712	10.2087	9.84981	9.72186	10.1891	9.62844	9.64204	10.1464	9.08638	10.0239	10.2237	9.86139	9.86934	10.4453	9.57169	10.1052	10.1105	9.8366	10.1153	9.91267	10.4235	10.0319	9.82217	9.73537	10.1339	10.3251	10.3382	10.4697	10.0221	9.84821	10.2856	10.1764	9.46702	10.1306	10.035
uracil	9.68276	10.8749	10.4996	9.92665	9.69612	10.0646	9.76523	10.7442	9.6114	10.264	10.4019	11.3104	10.8643	8.79431	10.0537	10.6211	10.2746	11.0806	10.1343	9.78191	10.8176	9.42117	10.1678	10.1233	9.92656	10.5532	10.0491	10.1934	10.3257	9.94494	10.1874	10.1549	10.7049	10.3612	10.7197	9.97141	10.1382	10.0832	10.5603	10.3743	10.3367	10.4643	10.302	10.2847	9.77997	9.48273	10.6174	9.69228	9.04303
fumarate	10.0618	9.4073	10.1484	9.87758	9.93417	9.95181	9.81565	9.70602	10.7872	10.0071	10.2486	10.601	9.87038	9.94857	9.95579	9.81557	10.1898	9.82967	9.67503	9.85612	10.0232	10.0252	9.54237	9.25013	10.3931	9.61732	10.0176	10.5084	10.1401	9.92767	10.3957	10.3411	11.01	10.2909	10.6392	10.1494	9.85947	10.0635	10.018	9.78135	9.89416	10.1344	10.0127	9.68809	9.70762	9.89088	9.82439	9.60423	10.0508
Maleic acid	10.1715	9.65581	10.388	9.55866	9.7736	9.80255	9.46466	9.71623	10.6225	10.0924	9.96746	10.327	9.55948	9.92743	9.94288	9.58457	10.0831	9.80358	9.67429	9.85619	10.1916	10.1668	9.7266	9.73236	10.4296	9.7901	10.3392	10.511	10.1685	10.0872	10.7431	10.4131	11.2613	10.2238	10.4257	10.1177	10.2572	10.1751	9.76438	9.67113	9.92122	10.5379	10.066	9.535	9.9902	10.2005	9.93489	9.81061	9.99996
2-keto-isovalerate	9.7715	9.48446	10.225	9.82763	9.92328	9.92404	9.59211	9.69857	10.6992	9.96928	10.1307	10.3185	9.82198	10.1268	9.95934	9.67402	9.74349	9.59859	9.61697	9.68169	10.2241	10.0363	9.77737	9.38357	10.2314	9.63534	10.4003	10.5431	10.0826	9.88495	10.4798	10.2739	10.9625	10.2018	10.6254	9.6092	10.1862	10.0261	10.1097	9.77059	9.68019	9.70961	10.1942	9.8807	9.97029	9.88441	9.6329	9.81541	9.95951
Guanidoacetic acid	9.5701	9.33688	9.22475	10.0624	9.90452	9.24071	10.1519	9.70209	9.94436	10.0635	10.0011	10.1502	10.4566	9.89396	9.6981	9.16003	10.3043	10.4308	9.15001	9.55531	10.9947	9.72107	9.61044	9.84385	9.64941	9.93657	11.6329	9.51988	9.54945	9.76543	10.3167	10.0334	10.2349	9.7258	9.81914	10.7474	10.2596	9.92325	9.73007	9.87776	9.55129	11.7685	11.3714	9.55029	11.2532	11.286	9.75055	9.66968	10.8899
succinate	10.0106	9.80705	10.4196	9.96691	9.67576	10.1785	9.89121	9.72278	10.5598	10.001	10.0144	9.90324	9.7353	10.2112	9.40667	10.2869	9.85328	9.70674	9.53087	9.73963	9.98697	9.74527	10.102	10.1859	10.3134	9.79181	10.0518	10.3627	10.1653	9.98074	10.1702	10.1334	11.4007	10.0617	10.2102	10.3855	10.078	10.0562	10.0531	10.3473	10.4164	10.2616	9.40625	9.85478	10.1619	9.86488	9.7813	9.60625	9.87065
Methylmalonic acid	10.1944	9.79438	10.4527	10.0369	9.82509	10.1364	9.88712	9.75996	10.5452	10.0167	10.0739	9.90774	9.73237	10.2396	9.48604	10.2121	9.77723	9.75017	9.48823	9.75924	10.0151	9.9733	10.1714	10.1941	10.3373	9.56587	9.98151	10.2676	10.1411	9.85019	10.0979	10.1379	11.3523	9.71902	10.1606	10.3266	10.0796	9.97029	10.0598	9.86608	10.3478	10.1686	9.4597	9.88293	10.232	10.0604	9.81985	9.54622	9.63337
3-S-methylthiopropionate	9.68025	10.5088	10.6049	9.84216	10.1966	9.26975	9.75414	10.9821	10.1102	9.85424	9.77378	11.8702	10.2984	9.32479	10.7124	10.645	9.53913	10.1486	10.1306	9.95846	10.595	9.94625	9.48432	9.09871	9.46508	9.87139	8.97521	9.72452	9.65277	9.52364	9.45261	11.2828	9.95652	9.9124	9.69906	9.07014	9.91925	10.1644	8.67163	11.149	9.3967	9.80866	11.0688	10.1566	9.48517	9.08938	10.1798	9.55548	10.8418
nicotinate	10.0855	9.21227	9.12614	10.4396	9.39071	9.5518	10.2213	10.9476	10.6898	9.9752	10.0522	10.9332	10.1748	9.73868	9.88744	10.4067	12.3035	9.90473	10.2062	10.0747	10.8546	10.3861	10.5821	11.0055	9.72208	10.2815	9.17234	9.71036	11.2659	9.78885	10.1746	10.7742	10.3057	10.1836	10.3872	10.3319	10.2501	10.8713	10.6154	11.3428	9.53878	9.59058	9.85792	10.5169	10.3306	9.49147	10.6673	10.5102	9.63823
taurine	10.3493	9.90831	9.61145	10.2686	9.97467	9.72269	9.73001	9.96269	9.12951	9.96919	9.87867	9.8845	9.64361	9.78971	9.76998	9.96903	9.99809	10.0279	10.4255	9.91168	10.2259	10.4843	10.0246	10.5948	9.69762	9.99787	10.1058	10.1803	10.0865	9.93623	9.67797	10.0529	9.98466	10.0974	9.86345	9.50544	9.06552	9.50132	10.0963	9.33558	10.196	10.029	9.95611	10.0831	10.0164	9.96077	10.2777	10.2811	10.1007
Pyroglutamic acid	10.1223	9.86791	10.4055	10.096	10.1388	10.1919	10.0444	9.72396	10.1664	9.74349	9.84429	10.2076	10.2098	9.87577	10.0253	10.0879	9.99711	10.2186	9.88027	9.83473	10.3878	10.4839	9.94905	10.0415	10.1512	10.0782	10.0552	10.345	10.2202	9.94238	10.6396	9.84734	10.7372	10.3397	10.4097	9.81607	9.90392	9.76386	10.0208	9.6707	9.94021	10.0731	10.2328	10.074	10.2488	9.97255	10.2722	9.67863	9.67809
Citraconic acid/itaconic acid	10.0136	10.3158	10.2245	10.2505	10.1329	9.39353	9.53522	9.83652	10.571	9.93484	10.22	10.4483	9.96123	9.94339	9.97299	9.68818	10.0899	9.74706	9.80541	9.60233	10.3228	10.3147	9.40965	9.99067	10.2483	10.0862	10.0398	9.88573	10.2318	10.0079	10.4125	9.62368	10.2074	10.4442	10.7721	10.3257	9.57518	10.326	9.6837	8.92853	9.99215	10.5507	9.6147	9.76741	10.5002	9.56946	10.2281	9.57724	10.1314
2-ketohexanoic acid	9.51118	9.15831	9.10241	9.00225	9.75699	8.25856	10.3703	10.1603	10.1994	8.83105	10.6097	10.9529	10.2194	10.2707	10.2493	9.81946	9.68795	9.5811	9.20001	10.4309	10.9608	10.2539	9.60674	9.4863	9.47937	9.23896	9.68602	10.816	10.7087	10.5463	9.78487	9.60595	10.523	9.2881	10.795	10.2754	10.1268	8.71455	9.70542	9.37808	9.75001	10.809	10.4303	10.0324	9.75675	9.81036	9.85511	9.9993	10.6937
N-Acetyl-L-alanine	10.5855	11.0623	10.052	10.27	9.83031	10.5605	9.21041	9.40055	10.2425	9.90102	9.22876	7.83183	9.65266	10.37	9.15803	10.8378	10.8587	9.25161	10.6081	10.6363	7.98034	10.0004	10.3783	11.6895	10.5548	9.37704	9.26151	11.1651	9.10853	9.61991	10.5292	10.3401	10.7853	11.1022	11.1493	11.0238	11.2799	8.80257	10.6259	9.86257	10.0116	10.7756	10.2873	9.09528	9.72726	11.0951	10.2281	9.97907	8.36713
oxaloacetate	9.79412	9.90698	10.1189	9.97946	9.75473	10.105	10.0184	11.5452	9.86603	9.42266	10.3697	10.0984	11.0558	9.8991	9.82234	9.83773	9.50743	10.431	9.28638	9.66868	9.97451	9.60925	10.1135	9.66398	9.94823	10.1966	9.90398	10.1535	9.89306	10.2467	10.0914	9.79581	10.0117	10.2335	9.83742	10.2326	10.11	9.92912	10.9552	9.2598	9.50578	9.82501	10.2669	10.3947	10.2971	11.9555	9.70718	10.0569	9.70775
Hydroxyisocaproic acid	9.67669	9.61602	9.6471	9.96595	9.87283	9.44283	9.9099	10.1934	10.1176	9.43206	10.0117	9.93951	9.68207	9.89537	9.72222	10.3239	9.75452	9.81193	10.1388	10.0422	10.3126	10.1244	10.1194	10.127	9.87213	9.87235	9.45923	10.2577	9.96025	9.97156	9.1633	9.80331	9.92562	9.90504	9.89053	9.42794	9.89687	9.82391	9.82896	10.1481	9.50435	9.59738	10.2483	9.78722	9.10318	9.72668	9.66038	9.64135	9.89607
malate	9.99984	9.2428	10.0469	9.71669	9.87846	9.6865	9.50754	9.56304	10.8558	9.82454	10.1329	10.5577	9.80412	9.97937	9.88471	9.76475	10.2315	9.5165	9.54398	9.85434	10.0972	9.86545	9.72409	9.23525	10.9204	9.78206	10.6821	10.8676	10.5535	9.77565	10.5369	10.2826	11.1095	10.4115	10.6877	10.1022	10.3	10.2788	10.07	9.74259	9.77549	10.1837	10.0592	9.47099	9.92232	10.0548	9.95324	9.68076	10.1833
hypoxanthine	9.855	9.71122	9.86886	9.92859	10.3	10.7282	10.2353	10.1906	8.59577	9.9894	11.5463	10.4952	10.4154	10.4272	10.6757	10.1207	11.0045	12.1957	10.7736	9.31624	10.5225	11.624	10.3812	10.4298	10.0984	9.70695	10.8513	9.33912	9.56765	10.0334	12.5388	9.99262	10.8021	10.9373	10.2623	9.8746	9.06793	9.02248	10.6978	10.1217	11.0866	10.0559	9.86536	9.88859	10.623	10.6667	11.4681	9.63404	9.60416
anthranilate	10.5699	10.3275	10.3489	10.4193	9.26869	9.98493	10.0964	10.4858	10.7531	10.2961	10.0912	9.5549	10.3763	10.7535	8.93303	10.94	10.2679	11.52	10.4503	9.44559	9.73703	11.0042	8.98127	9.38399	9.251	7.25328	9.63297	9.06008	9.84089	9.65659	11.2731	11.0252	10.5254	11.265	10.2932	9.86136	10.3444	9.4292	10.8183	10.3866	9.69161	9.56877	9.59968	9.8164	10.0138	8.90428	10.3752	10.2512	10.2303
p-aminobenzoate	9.73447	9.82139	10.1298	9.93263	8.61842	9.04537	9.83018	10.4695	10.9893	11.1002	10.9062	11.2742	10.3482	9.7177	10.0331	10.3177	9.41054	11.527	11.8352	10.6717	9.42161	10.607	9.74631	9.61589	9.61288	9.20112	9.4426	9.98709	9.7529	10.2095	11.4348	11.388	9.13026	10.3987	9.99967	10.4989	9.33401	10.1129	10.7406	8.88111	8.27518	10.1113	9.7346	9.76292	7.592	9.71599	9.47612	9.68463	10.2744
p-hydroxybenzoate	10.7741	12.074	11.2663	11.981	10.8975	11.2734	10.194	10.8576	10.4276	9.85025	10.0394	10.3969	11.6161	9.59116	11.1176	9.89752	10.5143	9.7306	10.0192	9.39635	10.7054	10.4413	11.6899	10.0496	10.1901	10.4753	14.3381	10.1667	9.74314	9.39992	9.25213	8.43212	8.5651	9.00281	7.95572	6.81338	5.71549	5.11763	6.11462	8.31444	8.20703	7.51478	8.35693	7.69019	9.35548	10.3898	8.74439	7.6025	9.11979
acetylphosphate	9.98866	10.5732	8.93689	9.96764	10.2334	10.2912	9.4553	9.85121	9.86794	8.96107	10.8283	10.3341	10.6035	10.2075	10.0102	10.0497	9.31241	9.78724	8.12103	8.83923	9.68731	8.73316	10.509	9.75722	9.58505	8.6951	9.42482	9.7211	8.82911	9.99102	9.87852	9.56239	9.83411	10.2351	10.5325	10.0015	8.59457	9.06374	10.5496	11.4711	10.9241	11.1405	9.85852	9.55312	10.5451	10.931	9.98113	8.40228	10.0737
Carbamoyl phosphate	9.89534	9.99707	9.96048	9.89819	9.86726	9.19446	9.3509	8.67488	8.98924	9.4055	9.3987	10.3236	9.62566	9.01687	8.69716	9.45263	9.88425	8.68094	10.4058	9.67783	8.79385	8.99669	10.0086	9.69644	10.1259	10.044	10.3647	10.587	9.62146	10.0298	9.44945	9.32539	8.79012	9.48391	10.5695	8.76397	9.10649	9.76126	9.8393	10.2174	10.1404	10.6836	8.93006	10.3684	9.22839	10.2136	9.14836	10.1765	10.0983
a-ketoglutarate	9.97241	9.95809	10.1385	10.0716	9.97925	9.65654	9.91631	10.2372	9.8142	9.81882	10.1278	9.87328	9.98179	9.35564	9.77288	9.89722	9.74652	9.98767	9.76329	9.93521	9.95163	9.94194	9.8523	9.54442	9.7891	9.79986	9.71864	9.80201	10.0751	9.79585	9.87947	9.43046	9.97188	10.0099	9.95983	9.79159	9.67462	9.73701	10.1409	9.7773	9.87114	9.70981	9.92333	10.0113	9.90327	9.77022	10.2559	10.0341	10.0965
Phenylpropiolic acid	10.1535	9.20622	9.98775	10.3629	9.55504	10.2568	9.91411	10.0188	9.86239	9.76309	11.1689	10.1731	10.3718	10.0474	11.471	10.0845	9.25631	9.9236	9.42732	9.35117	9.82929	9.7895	10.3771	10.4761	9.66557	9.8346	10.0305	10.2028	10.1315	10.3905	10.0198	9.84259	9.61971	10.1365	9.89912	10.1602	10.6683	9.81132	10.1552	10.0545	9.99834	10.3969	11.2018	10.1538	11.3872	10.0455	10.1407	10.2098	9.88838
2-oxo-4-methylthiobutanoate	9.87581	9.75786	9.45567	10.1816	9.94887	9.11115	10.2558	10.2143	9.04558	9.27146	10.4166	11.0003	8.82431	9.09601	9.54292	9.96386	9.3058	8.93693	9.9248	10.2006	9.63268	9.90513	9.3207	8.95563	9.6223	9.59884	9.38247	9.3176	9.51458	9.04379	9.68563	10.1138	10.5453	9.51831	9.30569	9.32186	10.42	9.27986	10.2373	9.21342	10.5182	10.3149	11.5797	9.94134	9.58412	9.60508	10.6142	8.77075	10.1173
2-Hydroxy-2-methylbutanedioic acid	9.66013	9.87139	9.67311	10.0598	10.028	9.4421	9.48977	10.032	10.1448	9.93773	10.3153	10.308	9.81149	9.88483	10.0689	10.3355	10.065	9.39238	9.99611	9.81192	10.6021	9.71077	9.82253	9.9937	10.1498	9.74817	10.1827	10.4715	10.0159	9.98739	9.91939	9.77776	10.2388	10.2437	10.2224	9.88855	9.81999	10.1883	9.78017	9.48462	9.90765	10.1107	10.7147	9.77184	9.97815	9.60401	10.383	9.91097	10.4744
3-methylphenylacetic acid	9.02978	9.74706	11.3016	11.855	10.4169	9.98959	9.68055	10.7982	9.57002	8.69906	10.6341	11.7247	9.83308	11.1877	9.92333	10.0741	10.2288	9.50178	11.2222	10.1685	9.67485	9.38831	8.86898	9.33897	9.67019	10.5394	9.89891	9.53579	9.72304	9.91086	8.65426	9.57939	9.90226	9.68082	10.1198	8.84875	10.1773	10.7721	6.8945	10.3378	10.0626	10.5613	10.2492	9.47177	9.82577	9.91981	9.65745	11.4266	10.0946
xanthine	9.16436	9.01083	9.6105	9.15152	8.78866	9.26779	8.60546	12.8571	8.2141	9.24264	9.74273	12.8761	9.59574	8.89494	8.61374	8.97137	9.7449	9.65999	9.50426	8.67099	9.62492	8.8514	9.26036	9.16056	8.93979	8.84134	9.80547	8.68364	8.40771	9.18776	9.19611	11.9916	10.9364	10.0434	9.23148	8.19889	8.43205	9.42488	10.0769	9.04087	9.87783	10.1145	8.54398	9.56264	9.02789	8.98446	8.52754	8.74282	8.63072
Hydroxyphenylacetic acid	9.794	9.73717	9.88958	9.84931	10.1232	9.73733	9.81229	10.0849	10.4719	9.60506	10.2025	9.65372	9.70055	10.4767	9.97746	9.77173	10.4624	9.50786	9.36975	9.60847	10.381	10.1561	10.1202	10.5153	10.3223	10.8795	10.3535	10.1356	10.0119	10.482	9.89191	9.81031	10.3642	10.5402	10.2126	9.13743	9.5879	9.75788	9.67902	9.21192	9.7283	10.3986	10.9324	10.3907	10.1745	10.377	9.69793	10.0805	10.0154
2,3-dihydroxybenzoic acid	9.09896	8.98651	8.78852	9.78761	10.5091	9.83023	10.4521	9.98844	10.3216	9.50405	9.22932	9.01666	10.1541	9.44956	9.34544	10.3551	10.3797	10.1797	10.3035	9.9077	10.432	10.8973	8.37689	10.0091	9.5951	11.0493	10.2889	10.3072	10.7167	10.2744	10.5482	10.6303	10.3189	10.8311	9.66246	10.1643	10.4255	9.7512	9.75918	5.5391	9.42897	9.73154	11.0943	9.93402	9.94949	9.74614	10.028	10.9142	9.87181
orotate	9.99225	10.0204	9.90001	10.2638	10.0865	9.43981	9.55342	9.75015	10.298	9.91413	10.8029	11.027	10.2851	9.93602	10.0001	9.96547	8.78402	8.79481	9.67824	9.84677	11.2232	10.8497	9.27309	10.0281	11.0296	9.52811	9.50915	9.68757	9.1108	9.09986	10.7657	9.42653	10.0414	10.277	12.1691	10.3005	8.9728	9.91584	11.1032	9.81597	10.2699	9.78891	10.5397	9.87677	10.2798	10.1269	10.1231	9.60633	9.60655
dihydroorotate	10.1759	9.16531	9.37738	9.79861	10.3659	9.62784	10.2479	9.97851	10.0877	10.0927	9.87389	10.2735	9.82649	10.1105	9.90881	10.139	9.8473	10.0008	9.78449	9.77395	10.2064	9.99809	9.82529	10.628	9.44081	10.2215	10.2429	10.3454	10.0983	9.98216	10.7825	10.8538	10.1845	9.9782	10.302	10.4359	10.4907	10.6747	9.97086	10.1121	10.0349	9.98128	10.8058	9.62231	10.0044	9.79554	10.3102	9.99404	9.7678
allantoin	9.54398	9.0286	9.46657	10.0302	10.1474	9.3641	10.4696	10.0262	9.97385	9.48555	9.87356	10.1317	9.93203	9.78856	9.59668	10.1109	8.20737	9.92169	9.9359	9.79791	10.4264	9.92182	8.53806	9.17109	9.47911	9.81201	10.3754	8.99031	9.80856	10.0553	9.74558	10.32	10.0088	10.379	9.666	9.92751	9.78518	9.90926	9.90954	9.76666	9.92657	10.0617	10.2226	10.007	10.1215	8.93091	9.95729	9.44043	9.7697
Aminoadipic acid	9.79608	9.7015	9.666	10.6845	9.5211	9.21938	10.3188	10.2761	10.2197	9.8726	10.9992	11.1716	10.6644	10.2736	9.81189	9.7038	9.55281	10.3773	10.0506	9.57153	10.5922	9.56627	9.26344	9.43297	9.69562	9.45757	11.2834	9.20138	9.47523	9.28743	9.82296	10.375	9.29365	10.318	10.1491	9.93515	9.41317	10.4076	8.17166	11.1793	9.61379	10.1594	11.6054	9.58984	11.248	10.3156	9.96348	10.5343	10.0973
Indole-3-carboxylic acid	9.9267	10.0243	9.6817	10.4612	9.77525	9.46194	10.1637	10.2601	10.1709	9.90562	11.2088	10.954	10.3806	10.1937	9.65512	9.36777	9.49159	10.4682	9.80964	9.76329	10.5622	9.05078	9.24929	9.18102	9.76007	9.56641	11.4102	9.00786	9.42972	9.42219	10.0888	10.3833	9.69767	10.3921	9.80342	9.80631	9.75148	10.2815	8.43843	10.3275	10.2161	10.2483	11.9838	9.78476	11.2656	10.7681	10.0377	10.2449	10.2866
phenylpyruvate	10.5836	10.3393	8.08461	10.633	10.8508	9.88991	10.2441	10.4035	10.3209	9.39455	9.73126	11.217	9.08302	10.3597	10.4372	10.3553	9.9627	10.6005	9.75226	10.0152	9.09162	9.99629	9.80469	10.1427	9.84127	9.83132	9.52764	8.65656	8.97324	9.25992	9.99349	9.21995	9.40151	10.5536	9.31468	9.6082	9.34697	9.95088	9.89313	9.05683	9.9855	8.97894	9.7763	9.40946	10.0834	9.2861	10.0894	9.1273	9.05335
Atrolactic acid	9.97272	9.84478	9.85357	9.6177	10.3304	9.91442	9.61345	9.96194	10.4582	10.3476	10.528	10.5694	10.1916	10.2407	9.87032	10.4284	11.1697	9.751	10.2047	9.88563	10.3602	10.4034	9.81801	10.2076	10.0897	9.7722	10.1519	10.5089	10.1231	10.2812	10.0496	10.2587	10.4668	10.9684	10.4548	9.47823	8.86712	9.57777	9.86844	10.8946	9.51691	9.35933	9.82331	9.98007	9.58051	9.71823	10.2193	9.67451	9.70748
Phenyllactic acid	10.0843	10.1627	10.263	10.0745	9.74376	9.53544	9.51978	10.005	10.2021	9.69059	10.2896	10.3485	10.1645	10.2036	9.82775	10.6099	10.4162	10.0528	10.299	9.89604	10.1088	10.1317	10.1653	9.9846	9.91556	9.94454	9.87086	10.1709	9.71687	10.074	10.002	10.0086	9.95064	10.5667	9.91851	10.149	10.2105	10.2498	10.1232	10.7217	9.73709	9.95819	10.0844	10.1876	9.89411	9.83834	9.76567	9.78039	9.72981
quinolinate	9.3328	10.5639	9.63847	9.70073	9.87211	8.05886	9.28629	10.4185	9.53318	10.3644	9.70004	11.3435	9.58891	9.27877	9.60356	9.72316	9.52413	9.27599	9.10865	10.027	11.2313	10.7443	9.57697	9.52403	9.54983	10.2649	10.0453	9.75127	8.86163	10.109	10.3782	11.022	10.4869	9.86278	9.87702	9.13516	8.98939	9.69193	8.52493	9.6249	9.44264	9.54009	10.6468	9.32531	9.48958	8.61584	10.3816	8.38791	9.02531
phosphoenolpyruvate	9.41967	10.9756	8.82426	9.04057	9.5543	7.99554	8.65364	9.94626	8.78804	10.5248	9.77778	11.1582	9.2009	9.79466	9.93538	9.83085	9.91453	9.53203	9.98551	9.87929	10.8132	10.4952	8.76769	9.9178	9.42625	10.0048	10.3655	9.67071	9.7317	10.0759	10.1781	10.0671	9.87444	10.306	10.0687	9.48971	9.97024	9.09953	9.46385	10.2192	9.39255	10.4629	9.94855	9.01777	9.92691	9.33538	9.98524	8.72678	9.19036
Uric acid	10.0278	9.99621	9.43857	9.90082	10.0169	9.71155	10.0568	9.75341	10.2269	9.72747	10.2201	9.80043	10.1497	9.52747	10.0167	10.2515	9.80504	9.89632	10.2777	10.3903	10.1523	10.0637	9.99484	10.0305	9.99254	9.92379	9.96774	9.92628	9.95074	9.99056	10.0325	9.40854	10.043	10.1096	9.81656	9.74135	9.81796	10.0717	9.74769	9.85563	9.86262	9.92141	10.1759	9.99399	9.54766	9.87157	10.0824	9.76827	10.176
dihydroxy-acetone-phosphate	10.6906	10.4334	10.6644	10.2716	11.3421	9.98903	9.22145	9.3211	9.39349	9.43893	9.62844	10.5339	9.30325	9.49522	10.0397	7.07088	10.4098	8.19856	10.2841	8.24701	7.40459	9.29219	10.0593	10.0983	10.5538	10.0727	10.9011	10.65	10.0729	10.9586	9.03658	9.69967	11.3387	9.8608	10.3723	9.3127	8.92419	10.9051	9.8953	10.0779	10.548	8.56338	7.75053	10.4843	9.36933	10.645	9.3514	10.1202	12.0346
D-glyceraldehdye-3-phosphate	10.4412	12.9576	10.0298	9.52907	9.94043	10.0715	9.59232	8.58997	11.516	9.97385	9.80294	10.6417	9.48635	9.86827	10.1322	10.586	13.0147	9.16691	10.318	9.86298	9.97477	10.3427	11.2515	9.3736	9.9267	10.4535	10.2344	8.66315	10.8986	10.4693	9.88716	10.6212	10.4076	10.4408	10.4234	9.03156	8.59985	10.4388	10.2428	10.794	10.2379	10.4928	11.4608	11.2696	9.53119	10.3835	10.4463	9.62187	9.66303
sn-glycerol-3-phosphate	9.49642	10.2634	10.7641	9.99437	10.1186	9.84823	9.47298	9.10808	9.78005	9.79185	9.69437	11.0283	9.83767	9.0258	9.1187	10.2445	8.44529	9.62569	9.76158	10.2353	9.10641	9.89608	10.137	9.36752	9.73867	9.75367	10.2782	10.9833	9.31008	9.9946	10.0859	9.54678	10.0108	9.70425	10.554	9.4838	10.1037	10.7404	10.361	10.6387	9.75535	9.72509	10.1605	9.50951	9.45514	9.10967	9.20013	10.1285	9.47401
shikimate	9.52116	8.75511	9.70806	9.38293	7.86736	8.08511	9.00951	10.1281	10.3315	10.3507	9.34875	10.5183	9.8888	7.37993	10.0954	9.48337	8.51264	7.37686	9.78351	9.61018	9.21178	8.2446	9.3947	8.35407	8.84058	9.23373	9.32205	7.48927	7.9168	7.89835	8.72955	8.18528	4.86578	11.0758	9.26628	8.45352	10.4858	9.24275	10.0058	7.66782	9.90652	8.40001	8.34982	9.39802	5.68287	8.87115	9.30104	9.15265	10.3334
aconitate	9.89034	10.7972	10.2285	10.1596	10.4408	8.91196	9.52667	10.0678	10.4126	10.6833	9.93572	10.8896	10.1428	9.97692	9.88598	9.54288	10.4884	9.73908	9.76043	9.8631	10.3987	10.0076	9.50374	9.79059	10.115	10.0518	10.2207	10.0008	10.2595	10.2001	10.5644	10.3358	10.3372	10.149	10.7525	10.5903	10.0211	10.1322	10.2178	9.17438	10.2919	10.1832	9.86834	9.14053	10.6335	9.78771	10.2797	9.87154	9.8684
allantoate	9.67855	10.3428	9.84482	9.94828	9.77047	8.99249	9.99421	10.5492	9.71858	10.3733	9.73025	11.7321	10.4106	8.93146	10.3026	10.1559	9.1848	10.2743	9.60133	10.6859	11.1196	10.0191	9.55887	10.0519	9.07791	9.29131	9.60749	9.32106	9.36261	10.2307	9.59287	10.2429	9.1277	9.79283	9.9126	9.58156	9.38904	10.3741	9.62799	10.1266	9.73835	9.39456	10.9901	9.7406	8.70314	9.31615	10.0705	9.53602	9.95205
Ascorbic acid	9.24355	11.2763	9.22522	9.58296	9.48367	8.97321	8.94063	9.6204	9.63906	10.1341	9.70092	10.4194	9.12798	9.60243	9.8277	9.72313	11.8454	9.532	10.7194	10.3196	10.5567	9.77705	9.81746	10.6584	10.567	10.7744	9.43707	9.64102	10.8536	11.0633	10.1923	10.5826	10.0051	9.50096	11.0725	9.06698	9.71418	10.3268	10.4077	9.6992	9.92999	10.7626	9.94659	10.5959	9.58354	9.0594	10.7946	10.1151	9.20917
2-Isopropylmalic acid	9.67754	10.4814	10.7871	9.51919	10.3423	9.12506	9.74809	9.32349	9.72077	10.0167	9.8444	9.84912	9.64094	10.0127	12.8513	10.6795	10.6032	9.43766	9.75985	10.7758	10.0843	10.1095	9.81316	10.4792	9.4885	9.80709	9.79289	9.66554	9.74765	9.6885	10.0551	10.3388	10.0748	10.0194	10.3548	9.76781	9.90445	10.224	9.82081	9.32541	10.0541	9.67395	9.76973	9.42316	9.49492	9.71683	11.7807	10.373	11.6778
N-carbamoyl-L-aspartate-nega	9.9159	10.3366	9.88378	10.0451	9.98475	9.38939	9.96378	10.7939	9.91498	10.2177	9.3577	11.3182	10.1734	8.95382	10.219	9.80236	9.01708	10.0218	9.36172	10.4674	11.1004	9.75934	9.36591	9.90112	9.53619	9.20064	9.7061	9.31977	9.4167	10.239	9.44271	10.3513	8.77812	10.0759	9.74811	9.99734	9.86091	10.5688	9.31701	10.1648	9.7787	9.69241	11.5773	9.68219	8.97281	9.65418	10.7631	9.70973	9.82087
Pyrophosphate	9.67791	10.0173	9.88225	10.1073	10.3161	9.40361	10.0315	10.7	9.78736	9.91541	10.4726	10.6655	9.75914	9.7916	9.44747	10.046	9.87726	9.72492	9.64762	10.2914	10.4447	9.54172	9.91547	9.50696	10.0914	10.3725	10.1132	9.82779	9.64525	10.3146	10.3343	10.464	9.45308	9.21514	9.85646	9.40505	10.0355	9.57304	9.63969	9.91911	9.63605	9.20523	10.2437	9.24895	9.10631	9.55762	10.2321	10.4265	9.30523
glucono-delta-lactone	9.55067	10.5422	9.49103	9.94021	9.60028	9.22947	9.95373	10.2053	9.0925	9.80454	10.1226	11.4515	9.94618	9.96637	11.9693	8.97102	10.4027	10.0277	8.84882	9.82041	10.5489	9.86954	9.54822	9.12886	9.77326	9.86111	9.66575	10.0105	10.4533	10.3818	9.90151	10.8693	10.1182	9.2043	10.5643	9.68808	10.0111	9.3385	8.83855	10.7897	8.92117	9.04588	10.403	9.55005	8.24528	10.3029	9.93668	9.48986	10.05
myo-inositol	9.72959	9.75563	9.51242	10.0825	9.75478	9.38137	10.0361	10.0125	9.39443	9.91492	10.2717	10.9224	9.43033	8.91767	10.2128	9.81931	10.519	10.0352	9.90714	10.3895	10.6335	10.2177	8.88198	9.91241	10.1101	9.43624	9.98518	9.7652	10.2103	9.66547	9.67251	10.4604	10.272	9.07354	8.12658	9.05492	8.09106	8.82212	9.04653	10.0477	9.28689	9.02722	10.4071	10.1426	9.15849	9.45613	9.69518	10.1947	11.1654
hydroxyphenylpyruvate	10.0119	10.2631	10.1822	10.0602	10.2312	9.99107	9.84314	9.84873	10.4797	9.93547	10.3038	9.96925	9.90838	10.0794	9.9307	10.2424	10.2268	9.98365	10.3771	9.9278	9.82092	9.95892	9.943	10.4652	9.87869	10.0216	10.0918	10.4349	10.6075	9.96036	9.8789	10.6081	10.1103	10.0027	10.0419	9.7606	9.4506	9.7656	9.71618	10.6123	10.0276	9.92627	10.0759	10.2703	9.90106	10.1301	9.93341	9.98862	9.95603
homocysteic acid	9.30985	8.78316	9.85232	9.91721	9.63826	8.99851	10.339	10.3312	9.43529	8.25263	10.0401	10.3768	10.1946	10.8655	9.16671	9.06692	8.67725	9.80593	8.64277	8.5863	9.46673	9.74426	9.47448	9.36796	9.1598	10.1775	9.14479	9.39194	9.51119	9.53705	9.00891	10.0159	9.66056	10.021	9.06427	10.1763	9.49447	8.80629	8.5322	9.92018	9.35508	9.86027	9.89841	9.06864	9.72273	6.11729	9.15265	8.1917	8.00403
4-Pyridoxic acid	9.56619	9.1111	9.86333	10.0169	9.85327	10.5349	10.0555	10.2315	9.38004	9.10806	10.0101	10.5702	9.81613	9.93284	10.2677	9.34692	8.05122	9.69167	9.73591	9.7864	8.31179	9.93824	8.71767	8.80015	9.04274	9.48509	10.3369	10.6551	9.31702	9.72974	9.71311	9.61305	9.34153	10.2814	9.72027	9.57206	8.90809	9.01822	9.62249	10.236	9.84388	10.7939	9.92811	9.51919	9.86137	9.33634	9.66035	9.14139	8.73639
3-phosphoglycerate	10.2425	9.62062	9.2476	9.89375	10.0001	9.93176	10.1328	8.69566	11.1378	9.30463	10.7639	10.2357	10.2696	8.8212	10.3141	8.78796	9.07917	9.94142	9.0259	8.47049	10.2285	10.0064	9.63959	9.35978	9.63643	10.7515	9.92727	9.86679	9.73072	9.01765	9.339	10.5766	8.72905	9.5307	9.94761	9.87774	9.71073	9.65323	9.45449	9.97181	9.9741	9.85978	9.84876	9.02024	9.65673	9.95222	9.59524	9.6659	8.99836
Indoleacrylic acid	10.0284	10.1773	9.93161	9.66161	9.83013	9.98907	9.94996	9.65507	9.73955	9.83796	10.2112	9.78874	9.86358	9.42819	10.0709	10.4914	9.79051	9.92686	9.64444	10.1591	9.89575	10.1451	9.8756	9.87786	10.1602	10.0782	9.78617	10.4109	9.92958	9.27028	10.2343	10.1368	9.62467	9.67311	10.4309	9.49839	9.79007	10.0276	9.97751	9.94026	9.87572	10.1142	10.7294	10.2562	9.75821	9.47056	10.1453	9.99384	9.73134
Kynurenic acid	9.99186	9.7881	9.80994	10.0396	9.98151	9.7067	9.90625	9.82614	9.99019	9.29946	10.1668	9.91538	10.2268	10.0828	9.36057	9.75104	9.07943	9.43615	9.22804	9.68393	9.85736	10.1182	9.93732	10.0153	9.9769	10.019	10.4108	10.1473	10.3382	10.2215	9.8991	10.3905	10.1459	10.349	10.1442	9.87526	9.34187	9.44321	9.7147	10.1303	9.81073	10.2981	10.9086	9.56902	9.45126	9.77574	10.0874	9.60693	9.77959
citrate-isocitrate	9.98908	9.95409	10.0067	9.95945	9.90201	9.57752	9.69483	9.64162	10.1295	9.73063	10.1282	10.3369	10.1383	9.47291	9.80537	9.70819	9.75988	9.70724	9.78965	9.77618	10.1787	10.2065	9.72517	9.73252	9.93186	9.75759	9.96851	9.78782	9.74587	9.85277	10.0857	8.96623	10.0411	10.3624	10.5135	9.9859	9.22972	10.2227	9.89702	8.68055	9.83902	10.3296	9.81527	9.8162	10.1891	9.86003	10.2831	9.94471	10.1777
isocitrate	9.91357	10.3181	9.60323	10.1343	9.98598	9.36336	9.76233	9.47958	10.6094	10.1139	10.2718	10.7524	10.0081	10.1551	10.1059	9.55809	9.50827	9.42954	9.74176	9.84323	11.0856	10.4029	9.70579	10.2771	10.6583	10.2149	10.2541	10.0398	9.96146	9.88247	10.1323	9.99436	9.89739	9.85834	11.0115	10.1405	9.72561	9.86107	9.49981	10.077	10.0377	10.1325	10.297	9.73587	9.97546	9.71315	10.1117	10.0139	9.89879
citrate	10.1409	10.0862	10.08	10.0421	9.85404	9.56141	9.70402	9.18849	10.217	9.63547	10.0104	10.258	10.1715	9.38068	9.93758	9.72438	9.78058	9.66074	9.96148	9.86589	10.2732	10.1735	9.59935	9.79663	9.94564	9.83805	9.904	9.55796	9.80806	9.64863	10.4712	9.38431	10.0633	10.593	10.8388	10.1576	9.162	10.0164	10.2475	8.81883	9.53331	10.1812	9.64336	9.75169	10.2493	9.80738	10.246	9.69578	10.2552
2-dehydro-D-gluconate	9.87621	9.68556	10.7562	12.2286	9.31898	8.7423	9.20779	12.7697	9.66723	9.42848	10.1934	10.4787	9.34831	11.0601	9.67908	9.63681	9.65227	9.44454	10.9272	9.92501	10.178	9.71053	9.49757	9.2345	9.70453	9.99417	9.97967	9.66001	10.2668	11.2834	9.64045	11.5183	9.79392	8.96461	10.1398	8.94249	8.69643	9.80428	9.27918	9.98089	9.70778	9.05103	11.106	9.37449	9.40185	9.16555	9.31852	11.0249	10.4649
D-gluconate	9.92605	9.86261	10.0904	9.60716	9.98895	9.71611	9.7607	9.99094	9.49256	9.93943	10.2107	10.7215	9.57196	10.4302	12.8643	9.51858	9.50136	10.4554	9.67442	9.76977	10.3934	10.2364	9.58063	9.67882	10.115	9.40786	9.84925	9.87413	10.2989	10.4078	10.3594	10.7401	9.78491	9.19737	9.9027	9.84235	9.7767	9.49094	8.58045	10.4325	9.4229	9.79884	10.5311	9.98888	9.24788	10.0185	10.3953	9.62628	9.56754
D-erythrose-4-phosphate	10.0068	10.8189	9.68188	10.3786	10.2799	10.194	9.76229	9.92272	10.1769	9.92652	9.86027	10.547	9.85912	9.96088	9.83444	10.4494	10.4374	9.87301	9.96801	9.66403	10.4564	10.4731	10.5039	9.57431	9.66012	10.0664	10.5851	9.33655	10.0621	10.8662	9.09498	10.8243	10.0063	9.85965	10.8265	9.12457	9.81168	9.76137	10.5394	8.48672	10.5263	10.5514	11.1126	10.1456	10.6868	10.3682	10.0552	9.75587	9.49985
Xanthurenic acid	10.1278	10.2378	10.1084	9.78967	9.8676	10.0398	9.57692	9.41031	9.97422	9.94853	10.3585	9.70731	10.0575	9.08847	9.87659	10.8278	9.55058	9.9956	9.69581	10.1449	10.1246	10.48	10.067	10.037	10.1864	10.2027	9.57744	10.6457	9.72494	9.33862	9.90414	9.88492	9.91239	9.99906	10.408	10.0417	10.3341	10.3031	10.0038	10.076	9.78892	9.92432	9.61491	10.2171	9.72169	9.59658	9.80033	9.94008	10.1008
D-glucarate	9.41369	10.4556	9.84123	10.1701	9.43269	9.21153	9.34007	11.0247	9.25401	9.48065	9.78458	11.3946	9.78708	9.17067	9.54731	9.71107	10.8646	10.4402	11.1959	9.47735	10.7402	9.66839	9.63376	9.41724	9.86015	9.26645	9.7637	9.98044	10.3245	10.1792	10.1057	11.0844	11.7387	9.75624	10.0197	8.92483	8.89133	10.2149	9.87782	9.6436	9.42931	8.79727	10.461	9.07228	8.53287	9.29011	9.52777	10.0862	10.4305
deoxyribose-phosphate	9.77919	10.6288	9.68249	9.21801	11.2683	9.69487	9.3935	10.2549	10.3217	10.7137	10.6508	10.9847	9.49568	8.74602	9.96852	10.5173	10.425	10.7452	9.92041	9.86486	10.7726	10.6775	9.88357	9.4337	10.9555	11.2269	11.0606	10.7772	8.99517	9.37878	10.4798	9.2735	10.8578	10.9048	10.6829	8.68796	9.15753	10.1476	10.4653	10.229	9.90994	10.5338	10.895	10.5646	9.304	11.2832	9.60736	10.47	9.85209
pantothenate	10.1781	9.84301	10.3937	9.0286	10.6383	9.67536	8.96354	9.26461	11.4572	8.63606	10.4049	10.6577	10.1488	8.86139	10.5265	10.3074	8.84116	10.2371	10.6712	9.57039	10.2692	9.77624	10.0624	10.0574	11.3108	10.3071	10.8033	9.07967	10.3875	10.0275	10.9293	12.8974	9.95604	11.4663	11.2543	8.87822	9.81955	11.062	10.2085	10.2864	10.2774	8.53245	9.28253	9.47493	9.48475	10.6619	9.72928	9.8721	10.3504
deoxyuridine	9.68077	10.3347	9.52015	10.8236	10.5258	10.1804	9.57157	10.5897	10.2338	9.45185	11.0566	9.50093	10.3268	9.4891	10.4118	10.3971	9.30114	9.77244	9.65805	9.37006	10.7745	10.5387	9.53461	9.8011	8.88129	11.593	10.3471	10.2697	9.61603	9.74632	9.97626	9.39306	8.82085	10.7566	10.5765	8.977	10.3516	9.86352	11.4808	11.3483	8.41601	10.0941	9.93098	8.52764	9.27826	10.719	8.15203	9.19067	8.91044
ribose-phosphate	9.28714	9.87112	9.35403	9.27034	9.21527	9.84522	9.41269	9.65876	9.21377	9.0972	9.93474	9.95774	9.41301	9.01934	8.70468	9.33439	9.95809	9.25053	10.3713	8.69091	9.42981	9.04689	9.76845	9.62447	9.82044	9.94361	10.4175	10.243	10.0534	10.608	9.27045	8.99699	9.31477	10.5505	10.2013	8.81151	9.15499	9.81425	9.336	10.3937	9.67537	10.5209	9.36838	10.3294	9.57208	11.8912	8.48665	8.79604	9.70285
thymidine	9.05123	9.58402	9.71425	10.353	9.76158	8.66003	9.56655	10.0485	9.62614	10.1526	10.3325	10.297	9.80745	9.90286	10.0419	9.52426	9.07622	9.16032	10.1519	10.4743	9.77763	10.3051	10.0627	10.9884	9.93299	9.00727	9.90892	10.4037	9.72221	9.42625	10.4168	10.0069	8.46242	9.30013	8.83847	9.63331	9.62872	7.88749	8.46721	9.05645	10.0992	9.98154	10.1675	9.17908	10.5493	10.2221	10.3175	10.5554	11.1622
uridine	9.32401	10.6734	10.1228	10.2627	9.53917	9.74661	10.0814	9.7809	9.37534	10.2343	9.97148	9.91748	10.7098	7.9673	10.2235	10.466	10.0861	10.3884	10.1222	10.0633	10.7819	9.20931	10.0781	9.48778	10.3544	9.52851	10.3374	10.0923	10.3689	9.11888	9.67344	9.92109	10.9661	11.7058	10.8894	9.45821	10.4302	9.80571	10.4406	9.22725	10.8698	10.3708	8.75292	10.2385	10.3557	10.3628	10.0659	9.39932	8.99229
deoxyinosine	8.94346	8.90537	10.8754	9.88435	10.1113	9.00821	9.94146	9.2487	10.988	9.62916	9.50041	10.5398	10.0082	9.72227	9.70912	10.0437	10.9297	9.26477	11.021	9.93928	9.1443	10.726	10.7495	10.0313	9.43224	10.0586	10.5871	10.9445	9.89836	9.93435	11.0821	10.195	10.1527	10.6753	10.5377	9.90008	9.80219	9.41302	9.33542	10.3916	9.14408	9.84055	10.4675	10.4422	9.44601	10.235	11.1194	9.9395	10.0697
D-glucono-delta-lactone-6-phosphate	10.338	10.5497	10.2241	10.1719	10.2572	9.92485	10.2792	9.54057	10.1857	7.79039	10.443	10.6766	10.0382	9.8629	9.97867	10.0031	9.79792	10.1781	10.3438	10.3321	10.6262	10.9544	9.98928	9.65507	10.2413	9.87604	10.4643	10.142	9.59897	9.78664	9.99719	10.494	9.54153	10.1873	8.8634	10.0514	9.52894	10.431	9.93789	9.94471	10.4163	9.84118	10.9417	10.3441	10.1571	10.0948	10.4342	10.1908	9.44674
hexose-phosphate	9.13261	10.4373	9.81792	9.80877	9.43148	9.79762	9.30146	9.72664	9.21488	9.28805	10.1756	10.1051	9.6554	9.61724	9.87601	9.66982	10.514	9.5551	10.3499	9.11166	9.26245	9.71452	10.1372	9.91025	9.91851	9.87732	10.933	10.1245	9.967	10.2703	9.76181	10.1189	9.65564	10.2668	10.3602	9.15183	8.52405	9.75522	9.47696	10.9158	9.83426	10.5864	9.22789	10.051	9.97009	11.4847	9.30049	9.31778	10.0244
glucose-1-phosphate	9.96285	9.83976	9.18396	9.61394	9.55321	9.1474	9.3027	10.0948	10.2283	10.0116	10.9165	10.4881	9.7218	10.1518	10.1023	10.3225	10.0469	9.94573	10.2086	9.99184	10.0742	11.0359	9.72015	10.2558	10.0183	9.88251	10.0802	10.1473	9.82592	10.3035	10.3678	10.4459	9.77723	10.0383	10.2948	9.69285	9.49679	9.77703	10.2204	10.4377	9.77521	9.72311	12.0408	10.1425	9.96846	10.2689	10.5889	9.83213	10.0178
glucose-6-phosphate	10.7041	11.2311	9.5125	8.56934	8.47683	8.34492	10.5827	10.5616	10.4086	8.33788	10.0572	10.7449	8.69194	10.3481	11.0326	10.0699	10.8992	9.9222	11.1318	9.32353	9.62246	9.80204	10.3584	8.61205	9.27485	9.5402	8.78484	9.49307	9.21522	9.30303	9.38388	9.98583	10.6357	9.25812	9.6158	10.072	9.74926	9.69805	9.2285	10.0292	10.7425	11.2386	12.0641	10.1597	10.2192	10.52	8.93662	9.58742	10.1711
fructose-6-phosphate	10.0413	11.0046	10.0103	9.78932	10.305	9.50667	10.2664	10.0291	10.1487	9.78544	10.0965	10.1652	10.0971	9.75734	10.318	10.0328	11.0207	9.4183	10.6804	9.69668	9.57727	9.87886	9.90543	9.93152	10.1692	9.63086	10.2029	9.62468	9.99581	10.056	9.79741	9.63429	10.1687	10.7568	10.7507	10.1297	8.61627	10.4049	10.4056	10.5933	10.0785	9.96895	9.82088	9.91763	8.76027	10.7733	9.64069	10.0023	9.98292
1,3-diphopshateglycerate	9.7639	10.4908	10.3093	10.745	10.711	9.35151	10.3732	10.0518	10.0261	10.7323	12.3199	11.0611	10.7594	11.0616	9.69121	10.1293	8.68707	12.394	11.5049	11.0914	11.8874	9.76925	11.0636	8.54971	8.74692	8.24072	9.79142	8.01697	8.15692	11.1324	9.13233	8.80161	10.09	12.0439	10.9828	10.3759	11.0489	10.9483	10.9833	11.0252	9.1124	10.3268	8.40634	10.0433	11.5986	8.86698	9.05365	8.19433	10.5273
2,3-Diphosphoglyceric acid	10.1539	10.4527	8.85088	10.3357	9.946	8.89714	10.372	9.78017	10.7118	9.6848	9.9965	9.41919	10.033	9.46621	9.9533	10.6714	9.20207	9.74285	10.3438	10.7258	9.74358	9.97647	9.85886	9.78167	9.7862	10.1769	9.83163	9.78904	9.55317	9.35449	9.89858	9.27441	10.1287	10.4843	9.936	10.2311	9.82477	10.1089	9.24188	10.5823	9.55879	9.00878	10.3349	10.1	9.69682	9.37923	10.0154	9.42089	9.12217
S-ribosyl-L-homocysteine-nega	8.65795	8.98373	8.12836	10.2499	8.84657	7.62196	9.43027	7.65273	9.63225	8.75618	10.3003	8.77984	9.95336	9.87065	8.61788	9.87602	10.1598	9.31993	10.395	10.723	11.2606	11.3968	10.6433	9.95475	9.32653	10.6557	9.52873	10.4794	10.0141	9.34866	10.7636	10.7316	9.78653	11.7537	8.40183	9.28954	10.0581	10.1539	9.89292	10.1037	11.4819	9.50202	9.0202	11.6322	10.9392	11.8726	10.3367	10.9485	9.42419
inosine	9.75317	9.30804	10.8458	9.81345	9.19449	8.83352	10.0433	8.93978	7.70148	10.9717	9.15462	10.6252	11.7928	10.6465	10.0562	7.95548	9.89337	13.5886	9.41728	9.37041	9.86632	10.7596	8.68352	11.132	8.84913	9.20227	7.68103	7.01637	8.76879	8.06795	11.9983	10.4681	10.1958	9.33868	9.31841	9.03325	8.88783	8.56899	11.2289	8.59275	11.2578	7.15397	8.69851	11.9801	10.051	9.39131	10.8527	10.7849	9.75603
6-phospho-D-gluconate	9.28568	10.7801	10.8572	10.3553	10.0178	9.61459	8.98142	12.0687	10.2669	8.64375	9.02072	11.3772	9.41975	9.20705	10.7581	10.371	11.0618	10.1616	9.55695	9.5906	9.93313	10.6915	9.30088	8.63665	9.2748	9.06814	9.01368	9.86376	8.69183	9.53077	10.6915	9.66609	9.90777	10.8374	10.8903	9.27161	8.7029	10.7343	9.98985	10.1835	10.1376	8.27129	9.51524	10.7048	10.3129	9.83455	10.5313	10.9559	10.2157
xanthosine	8.85224	8.48929	9.20413	8.8005	9.07183	8.32789	8.19262	13.0085	8.46772	8.76174	8.85134	13.1113	9.05368	8.45635	8.67627	8.20479	8.57507	9.0187	8.11459	8.26775	8.70425	8.11672	8.4159	8.06868	8.41109	8.10889	8.33756	8.51456	8.48889	7.98734	8.78638	13.4147	8.64879	8.40266	8.11595	8.43148	7.10105	8.73571	7.97086	8.54519	8.23358	8.94145	9.21361	7.85978	8.59643	8.48345	7.62241	8.66317	8.7897
D-sedoheptulose-1-7-phosphate	10.021	9.01306	9.36054	10.3834	9.58764	8.86771	9.65375	10.4275	9.04568	9.07718	10.7674	11.7334	10.0767	7.77782	8.972	10.1941	9.86914	9.40943	9.29813	9.34264	10.3275	9.3371	9.69077	9.36239	9.9356	10.3241	9.464	10.5815	8.86821	10.3213	10.0519	9.72145	9.58439	10.0325	10.2641	9.16522	9.85334	10.5262	10.0147	10.3295	9.81741	10.1306	10.9614	9.23714	10.205	9.90306	10.2142	9.70011	9.75072
N-acetyl-glucosamine-1-phosphate	9.68757	9.6615	9.07587	10.0521	9.37909	9.48208	9.25654	9.38551	8.39724	8.87428	9.77789	10.0382	9.4264	9.5136	8.36644	9.37637	9.98813	8.82051	10.1747	10.4971	8.41401	8.99088	10.4827	9.84965	9.139	9.90872	10.5624	9.73638	9.84664	10.1696	9.21675	9.21897	9.22529	10.413	10.416	9.23631	9.49945	10.1581	9.18488	8.93574	9.95952	10.3743	9.34649	10.3632	9.92878	9.66276	8.72962	9.99602	10.4877
glutathione-nega	9.63391	8.2064	9.02481	9.05354	8.41437	7.25575	9.05633	10.1301	10.3426	8.23559	9.19719	7.60252	8.92312	8.98583	9.83794	8.66232	10.6341	9.60086	10.037	9.79537	8.90607	9.9503	9.22421	10.1011	9.0957	9.35056	10.189	9.4029	10.1094	9.91428	12.3974	8.56788	9.70979	9.7939	10.795	10.554	10.1238	10.1846	9.67023	9.89459	9.98806	10.0578	9.61756	9.88625	10.368	12.0289	8.44338	9.11538	8.3153
dUMP-nega	9.63071	10.3489	9.82558	10.3918	11.7415	9.54546	10.0028	8.87521	10.197	10.0249	9.67215	9.3026	9.41309	9.85771	11.9757	9.59264	9.01719	9.62967	9.76525	10.5661	9.81597	9.93213	9.27529	9.70096	10.5421	8.7962	9.66049	10.9061	9.63842	9.26343	11.0378	10.3088	9.04999	11.4975	11.33	10.0599	10.0745	9.94275	9.84632	10.2814	10.1253	9.60327	10.4923	9.92358	11.3647	10.4699	10.9756	10.2428	10.8429
O8P-O1P	9.24262	10.2529	9.06487	10.7037	9.71538	9.51155	9.87074	10.7177	10.2151	9.61609	10.2125	11.9261	8.83837	10.367	10.4762	10.2446	10.5263	9.94602	10.3363	10.4388	9.61546	9.18247	10.3314	9.32217	9.57515	9.68632	10.1527	9.74798	9.55344	10.4207	8.83583	11.4103	9.39087	9.76744	9.34123	10.4561	8.69865	9.61851	9.90444	10.3842	9.04944	9.88457	9.68856	9.83864	10.3278	10.6397	9.01512	9.84218	10.5621
dTMP-nega	9.88934	10.1191	9.13031	10.321	10.1184	10.2662	10.2459	10.2867	10.1471	9.55173	9.48461	8.24353	10.0973	10.8682	10.066	9.96166	10.3929	10.1974	10.4873	9.13202	9.58519	8.93185	8.27288	9.32897	10.144	10.6493	10.0681	9.8292	11.3102	10.3122	11.2584	9.94334	9.0867	10.1375	10.1187	9.4142	10.2056	10.2828	8.41169	8.97224	9.76965	11.1588	10.1376	8.91325	9.72535	8.59239	10.7585	10.4295	8.86781
cyclic-AMP	10.0342	8.89526	10.4799	11.4348	9.37558	10.2385	9.27553	10.8385	10.2658	10.0768	9.91121	10.3279	10.7013	8.19688	9.47909	10.0136	8.00089	10.4394	8.94599	10.2156	10.3051	9.50704	9.15859	8.23387	9.40919	10.2308	8.02656	10.3777	10.7175	10.4282	9.02375	10.0231	9.22768	9.27302	10.3711	8.52701	9.99734	9.03597	10.3013	10.8311	9.08544	9.54941	10.2565	9.69209	8.78131	9.80792	9.90557	10.7138	9.10981
fructose-1,6-bisphosphate	9.858	10.3531	9.77073	10.3571	9.92625	9.52576	10.0075	10.5619	10.155	10.2151	9.95145	11.4476	9.92133	8.33973	10.0205	9.28172	9.34147	10.1865	10.4338	10.1627	10.9484	10.1844	9.68962	10.2041	9.37083	9.74197	9.17828	9.84895	9.81378	9.86404	9.36994	9.22125	9.35161	9.83585	10.0759	9.67275	9.06858	9.78262	9.54345	9.33614	10.1903	9.78316	10.8859	9.65001	10.9571	9.29288	11.4474	10.1487	9.80598
trehalose-sucrose	9.96708	9.89872	8.40043	10.0577	9.73084	8.34127	9.59558	9.97718	9.38287	11.1927	11.6266	11.2547	10.5984	10.2179	10.3105	11.4554	9.30875	9.9239	10.2642	10.3509	10.8282	9.02383	10.2085	9.71192	12.7442	10.1673	9.70558	10.1708	10.1816	11.1482	10.4983	11.4529	10.3649	10.2665	10.6071	8.9349	8.50004	9.16001	9.87583	9.545	11.1609	11.8742	12.0755	10.7785	10.7474	9.35787	11.5784	10.0585	10.6632
orotidine-5-phosphate	9.97777	9.5283	10.0108	8.60739	10.3035	9.24584	10.071	9.68642	10.5682	9.35979	9.66303	10.3501	9.79785	9.4327	9.46378	10.0058	8.15681	9.60071	9.52508	9.62086	9.34009	10.3296	10.7909	10.4491	9.60981	11.1685	9.94798	9.86882	10.2252	10.3908	10.1585	10.2605	9.50898	9.61698	10.3693	9.38377	10.2937	10.2785	9.26773	14.1464	10.3555	10.4633	11.5727	9.23744	10.4556	11.3114	9.49116	11.8666	10.6065
SBP	9.66761	9.94061	9.39569	10.1403	9.71148	9.29508	9.78849	10.0733	9.47118	10.2433	10.0769	10.9601	9.44084	9.17608	10.0098	9.66311	9.5414	9.78902	9.88151	10.0697	10.1143	10.0684	10.6002	9.6926	9.36822	9.53067	10.012	10.0173	10.1964	9.91596	10.4991	10.3705	9.88601	10.6572	10.5151	9.63124	9.87108	9.9369	9.60825	10.0555	10.2792	10.4792	10.5942	8.7838	10.4911	9.28685	10.3387	10.0423	10.0057
S-adenosyl-L-homocysteine-nega	9.7503	10.5832	9.7763	10.0863	9.31029	8.78097	10.2712	8.67117	9.73756	9.64873	10.037	9.65637	9.68284	10.267	9.6085	10.7661	9.33812	10.2837	10.1046	9.95846	11.0895	9.64896	9.69609	7.97852	9.95335	8.54885	9.87707	9.55849	8.64794	9.94766	11.5914	10.2637	11.0371	10.634	11.2717	10.4745	9.43642	10.8229	8.55418	10.1451	9.53468	9.4193	10.6779	10.1525	9.30612	9.03844	10.0051	9.56019	10.4642
5-phosphoribosyl-1-pyrophosphate	10.6247	9.90724	9.80302	9.15473	8.99109	8.40392	8.82942	9.85042	9.1165	10.0386	9.5878	11.2145	10.3387	9.85434	9.81311	9.84351	8.69803	9.37171	8.08681	9.60733	9.94467	10.7172	9.14301	9.94413	9.84348	9.48254	10.4631	10.0649	9.8594	9.9013	9.67812	10.0482	9.24269	9.77223	9.54912	10.0514	9.20436	9.87191	8.88997	10.0324	10.3564	10.4842	10.2581	9.74458	9.7182	9.51178	9.1269	8.40218	9.01731
OBP	9.40886	9.97159	9.65589	10.4183	10.4928	10.216	9.4305	11.6795	10.3554	9.91906	9.97552	10.3757	8.6976	8.84227	9.8521	9.18967	10.2754	10.2405	9.15657	9.96601	10.1282	9.85092	10.4993	9.05722	9.76338	10.5452	10.0989	9.85428	9.89992	10.2082	10.2626	10.6391	9.9523	9.37323	10.2494	9.55857	9.57736	9.00746	9.58692	10.2064	9.08914	8.76437	11.5388	8.47774	10.4365	9.35874	9.71092	9.48031	9.9664
dTDP-nega	10.1832	10.5754	10.7927	10.6582	10.3065	10.7356	10.6076	10.0999	10.6761	9.98921	11.0222	10.9397	10.0606	10.9092	11.3296	10.128	10.692	10.5716	10.9259	10.4068	10.4501	10.6561	10.1735	10.2096	10.274	10.3673	10.1807	10.4545	10.4459	10.1491	10.5265	9.79812	9.95633	10.3791	10.5715	9.88628	10.4061	10.101	9.95217	10.5421	9.65822	9.9441	10.7168	9.93153	9.71484	9.49998	8.93749	10.6482	8.96395
CDP-nega	9.89167	9.78809	11.28	9.18725	10.3817	10.3145	8.45903	9.24623	10.7016	10.2002	10.0496	9.61113	10.1395	9.55074	10.3607	9.40703	10.4914	9.69889	9.93255	8.20746	10.0637	10.1961	10.6253	10.3008	10.0543	8.56849	10.8681	10.1876	10.2552	10.8188	10.2276	11.6714	10.5905	11.9194	11.1317	10.9513	10.7363	10.2903	10.08	10.2733	10.0489	10.4797	9.13119	9.71203	10.1995	9.02736	8.80441	7.58679	9.09994
Cholic acid	10.1423	10.6287	9.52794	10.4575	10.9248	10.25	10.4194	10.746	10.6344	10.1358	9.49571	11.046	10.5107	10.2174	10.0287	10.0064	10.2534	10.3625	10.3677	10.4485	9.90669	10.5055	10.1492	9.65253	9.53495	9.40151	9.43504	10.9921	9.59055	9.87233	11.2371	10.3463	10.3869	8.86273	10.2099	10.6631	9.57697	10.9443	9.94179	10.2325	10.9068	9.62381	10.6114	10.7305	9.30412	9.75147	10.2137	10.2368	10.152
trehalose-6-Phosphate	9.65014	10.6511	9.59336	9.28025	9.87634	9.42677	9.70455	10.2034	9.42639	10.1511	9.47516	10.5108	9.13942	9.58546	10.0493	9.11376	9.20141	9.40978	9.61642	10.1737	9.86816	11.1191	9.84053	9.87806	10.3358	10.2113	10.8615	10.4511	9.88742	10.4631	9.10923	9.26143	8.61507	9.40531	8.90454	9.94886	9.55068	8.9465	9.76562	11.0236	10.3406	9.39961	9.32537	9.45033	9.07495	8.80658	8.84053	8.58314	10.2786
cholesteryl sulfate	10.0336	11.3143	9.88031	9.13943	10.0181	9.56695	9.78223	8.89896	10.6178	8.74144	9.14758	9.48238	9.42181	8.94799	9.7615	10.2619	10.9957	9.5709	10.3093	10.3137	9.62032	9.70182	11.2913	9.61497	9.91557	9.52032	9.84091	9.33402	9.68026	9.12299	9.11454	9.75203	10.4604	9.50718	10.2824	8.85379	9.12404	9.89392	10.1276	9.64209	9.90317	9.16788	10.1506	10.2268	8.70285	9.77007	9.42659	9.11049	10.1223
CTP-nega	9.32511	8.69763	8.84824	9.78901	9.39105	9.24495	9.88059	8.4205	9.36407	9.55637	10.5215	11.5169	10.6324	10.9671	9.78279	9.9233	10.4479	10.5784	10.0522	10.2852	9.974	10.3448	9.84856	9.34965	10.0341	10.0358	9.89044	10.4337	9.89843	10.328	10.3027	9.10859	9.08387	11.0135	9.93506	9.44768	8.95752	9.22256	8.62959	10.334	10.0497	10.2082	10.0897	9.19794	9.90897	8.71579	9.60833	9.42003	9.98966
Taurodeoxycholic acid	10.9227	9.91452	8.93314	10.997	11.0474	11.0317	10.8617	9.02537	9.9282	10.1376	9.95411	9.56341	10.091	9.56652	8.96489	9.75031	8.9829	9.712	10.9701	9.5115	10.7822	10.2452	10.9573	9.69813	9.78421	9.96149	10.1101	10.1367	9.97449	9.53047	9.00652	8.56135	10.2709	11.3731	10.7569	8.91131	8.68302	8.53811	9.91843	9.18932	10.1217	10.0545	11.1671	9.44526	10.1417	11.9444	10.4451	9.55446	9.82673
GTP-nega	10.4996	11.2573	11.2445	9.60753	9.55399	9.67105	9.4924	10.0138	9.78414	8.88829	10.2022	10.7181	9.83617	9.71854	10.0894	8.75532	10.3014	10.4125	10.2552	10.3983	9.29624	8.43588	10.8367	10.495	9.59098	9.00836	9.3396	9.24028	8.6474	9.41272	9.69407	11.3087	9.07929	10.1823	11.6048	9.76324	9.93018	9.43485	9.94032	9.96447	8.84993	10.4094	10.5749	10.668	11.4692	10.9198	10.7893	9.04517	9.22374
guanosine 5-diphosphate,3-diphosphate	10.4649	10.023	10.5179	10.0201	10.0549	9.59066	9.57055	9.88054	9.94893	9.42336	10.7995	11.1633	9.59031	9.91138	10.3662	10.6833	10.5942	10.1877	9.2437	10.1572	9.08965	9.96479	9.89659	9.21658	9.09981	9.48314	9.27069	9.29931	9.90194	9.28884	8.85671	9.55835	9.97798	10.7592	9.47444	10.1485	10.3615	9.81032	9.78932	9.02239	10.1386	9.85056	9.8202	11.4545	11.0111	10.0328	10.3574	10.5683	10.2977
glutathione disulfide-nega	8.26883	7.98594	8.8038	10.3849	8.75721	10.3366	8.85812	11.5131	8.40543	8.42356	10.1382	9.33834	10.0516	9.69282	9.99709	10.0864	11.8651	9.23522	10.1431	10.2674	10.5671	10.2446	9.73849	11.263	10.7448	9.41993	11.0333	10.1772	9.97818	9.64105	10.7805	11.9182	9.51249	12.0009	11.0264	9.95258	10.141	11.2539	9.60724	10.2713	10.1569	12.1032	9.27743	10.1878	10.1115	13.2105	10.0816	10.325	10.3204
2-hydroxygluterate	9.87071	10.0164	9.54972	9.64483	9.50633	9.52259	9.10412	9.23274	10.5856	9.76039	10.2973	10.1039	9.41202	10.1469	11.0386	10.4774	9.80824	9.73707	10.3225	10.1099	11.2055	10.0963	10.1565	9.95129	10.316	9.9044	10.0383	10.6335	10.3291	9.9727	10.2514	10.1555	10.8969	10.6819	10.2791	10.1381	9.80765	10.5521	9.76264	9.99931	9.98485	10.2486	11.0602	10.3592	9.84167	10.2109	10.1512	9.67828	10.9611
2-deoxyglucose-6-phosphate	9.97083	10.2803	10.1698	11.0806	10.9087	9.46937	10.3185	11.5074	10.3197	9.81931	10.1645	10.5479	10.1289	8.14599	8.75156	9.93703	10.3212	9.94029	10.3293	9.71157	10.6244	8.9707	11.1183	9.92872	10.0147	10.5068	10.2361	9.74573	10.3849	10.9023	9.93455	9.10999	10.1817	9.53077	10.2197	9.69816	9.77502	11.0835	10.4888	10.6433	10.184	10.1208	9.67922	9.10513	10.609	9.2437	9.48582	9.3893	9.35055
4-phosphopantothenate	10.048	9.01368	9.8551	9.87824	9.51518	8.76554	9.62289	10.7506	8.07586	9.63518	9.80935	11.7862	9.81993	9.12049	10.9271	10.1697	9.24751	9.30768	8.87787	9.42312	9.52656	10.6621	10.1672	8.3188	10.2819	11.0174	9.18385	9.22732	10.1326	10.7961	9.86005	10.8989	10.0052	8.58286	10.2969	10.0671	9.85242	9.14848	9.20948	10.9878	9.76182	9.61862	11.2145	10.7906	10.1307	11.405	11.3088	9.49846	11.0159
dehydroascorbic acid	9.4685	9.7925	10.2541	10.2524	9.776	9.49831	10.4099	10.1911	7.70507	7.62505	10.3109	9.72724	10.0866	10.0864	9.33887	9.62371	9.50271	9.4714	9.44097	8.94463	9.25932	10.4643	9.81202	10.7262	9.36629	9.61621	9.42984	9.76275	9.33068	9.87496	9.50246	10.5623	10.2023	10.2792	10.3966	9.92805	10.4628	9.69199	11.1474	10.5014	10.0459	10.1971	9.91039	9.21683	9.11857	10.7281	10.7362	10.2188	10.3783
3-hydroxybuterate	7.16729	8.0015	8.91643	8.66792	7.20249	8.10191	11.2676	9.17695	10.6171	6.9567	9.00342	9.8222	10.9607	9.77498	9.46227	9.77554	9.14628	10.2852	8.65534	9.33458	11.0688	8.98456	7.91045	11.0347	8.88426	10.6348	10.0983	9.79622	9.10487	9.21865	8.06588	8.48083	11.3502	10.4448	10.6235	11.3243	11.9082	10.0509	10.5789	10.4585	10.9864	12.7307	11.5856	9.50245	12.9011	12.6215	10.108	8.32051	8.98818
itaconic acid	10.022	10.3264	10.2364	10.2427	10.1282	9.3748	9.51375	9.81461	10.536	9.90481	10.2236	10.4495	9.96197	9.93371	9.96891	9.68507	10.0821	9.73966	9.80099	9.59849	10.32	10.3114	9.40423	9.99078	10.2494	10.096	10.0485	9.88998	10.2344	10.0079	10.4054	9.63364	10.22	10.411	10.7538	10.3381	9.58685	10.339	9.69453	8.93259	9.98592	10.543	9.60965	9.75629	10.4926	9.55947	10.2186	9.56653	10.1247
Succinic acid_neg	10.0006	9.79671	10.4167	9.95593	9.66634	10.1764	9.89031	9.71855	10.5666	9.99506	10.0106	9.90038	9.74028	10.2083	9.41523	10.291	9.85409	9.71292	9.53029	9.73296	9.99091	9.7456	10.1138	10.1881	10.3274	9.79455	10.0479	10.3623	10.1639	9.98019	10.1458	10.1555	11.4165	10.0707	10.2142	10.3971	10.1092	10.0765	10.0848	10.3764	10.4205	10.2507	9.39536	9.8484	10.1741	9.85769	9.77102	9.63019	9.88186
AMP_15N5_neg	10.0985	10.4357	8.14423	10.0841	11.176	9.6684	11.0202	10.7602	10.7391	10.1613	7.52159	10.8179	11.04	10.9412	9.21423	10.2433	9.68489	10.4781	11.0772	7.23894	12.7041	9.04082	12.8886	9.21638	8.58993	11.1398	11.0151	11.4952	10.7152	13.4467	7.69709	6.46273	11.3563	11.5376	7.94409	7.14731	7.17789	7.6191	7.30544	8.74576	10.6398	11.3135	10.8926	10.1795	8.39725	11.3514	8.21507	8.23128	10.5861
Succinic acid_D4_neg	7.75315	9.67177	9.66145	9.7004	7.54233	9.05502	7.53272	9.73551	10.2328	10.7845	9.91671	10.041	9.91323	9.44707	8.04404	7.97114	10.4592	10.5783	8.10085	7.96164	10.9358	7.58914	8.518	10.7971	10.9169	9.94667	10.7386	10.0597	9.18806	9.39276	10.6405	9.85528	8.09761	10.2167	9.11237	9.19411	8.96471	9.87638	7.93152	9.44228	11.0368	10.5493	11.4236	9.50075	10.7926	9.17484	10.7298	10.2469	10.1902
GMP_15N5_neg	10.4558	10.3891	9.35469	10.5337	10.8909	9.8896	10.5847	10.4523	10.5861	9.91094	8.0834	10.4999	10.8749	10.3312	9.83658	10.1689	9.95196	10.6345	10.8589	8.41008	7.92951	9.64381	8.38672	8.43367	8.9166	10.3529	10.7228	11.0902	10.3201	9.27207	11.0185	10.3076	8.11445	9.93876	11.1237	9.83777	10.1816	10.4399	10.3719	10.3834	10.7956	10.6905	10.7082	10.5705	9.65803	11.1148	9.70202	9.1629	10.5877
Urea	9.8175	10.4498	10.066	10.0082	9.50005	9.8075	9.82717	10.5063	9.8162	10.0689	9.95928	10.9052	9.9459	8.75574	10.3956	10.3165	9.46785	10.1895	10.0489	10.1415	10.5965	9.82572	9.94602	9.74782	9.54666	9.93231	9.87011	9.52178	9.94901	10.1764	9.9021	10.2186	8.90919	9.74281	10.1087	9.88733	9.50522	10.0546	9.63271	10.2832	9.78621	9.92677	10.6879	9.51802	9.36671	9.68143	10.354	9.97805	10.0664
ethanolamine	9.21031	9.31775	9.14482	8.94632	9.4195	10.3224	10.5445	10.4881	9.29187	10.7961	10.0924	10.7578	9.59132	8.13112	9.56201	9.65045	9.92338	9.37937	9.76596	9.80275	10.2696	10.9747	9.65789	9.69009	9.01744	8.69674	9.63639	9.58561	9.77669	8.97134	10.6106	11.1044	11.2474	11.5261	11.702	6.37167	6.43654	12.4122	6.77799	13.7702	7.67656	17.3362	17.4977	9.3798	8.65942	18.2019	17.8974	18.1282	9.41304
glycine	9.45926	9.90859	10.0588	9.82622	10.16	9.52506	9.85021	9.9719	10.0126	10.0109	10.6234	8.68816	9.47837	8.9515	9.37106	8.96191	9.35083	9.50301	9.80825	9.50878	10.2561	9.68671	9.66237	9.92617	10.0105	9.64578	9.76876	9.16167	9.85907	10.2894	9.81377	9.21174	10.0674	10.2145	9.74806	9.72352	9.4249	9.91021	9.79374	10.1137	9.88503	9.40503	10.1217	10.6446	10.4379	10.1082	9.5748	10.163	10.0645
alanine	10.4554	10.2195	9.80096	9.74964	10.1637	10.1735	9.44321	9.68773	9.91623	9.88074	10.2394	10.2026	9.79401	9.63706	9.87166	10.2928	9.91033	9.08731	10.3822	10.172	9.48086	10.5695	10.0875	9.93931	10.5154	9.87365	9.9959	10.3226	10.2534	9.56103	10.0461	10.166	10.1011	10.2956	10.4862	9.23952	9.54649	9.52383	9.56833	10.3317	9.60918	9.93397	9.60248	9.87384	9.28796	9.56611	9.93696	10.0172	10.1133
betaine aldehyde	10.1101	9.8829	10.1549	10.1962	10.302	10.1581	9.97747	10.0304	10.1191	9.89238	9.65766	9.8888	9.73328	10.2722	9.97255	10.3039	10.1949	9.96631	10.3015	10.1562	9.86054	9.85716	9.76699	9.75915	10.0805	9.94662	10.0166	9.83283	10.3165	10.408	10.5078	10.5833	10.3152	10.0877	9.939	9.65731	10.1129	9.73061	9.94405	9.68382	9.84873	10.2448	9.90123	9.92269	10.2212	10.0542	9.77772	10.0717	10.1773
choline	10.0804	10.4192	9.37892	10.0899	10.6997	10.3798	9.87596	10.2334	10.1095	9.83963	10.1314	11.6759	10.1081	10.5547	10.3373	9.71421	10.222	8.98857	10.7197	10.4659	10.6105	10.799	8.8674	9.87933	10.384	8.74487	10.2548	9.91048	10.2821	10.2598	12.0604	10.9411	10.9685	12.274	11.763	13.562	9.46002	10.7483	3.74296	13.7626	0.695553	13.0761	14.6037	13.9179	11.7028	14.7782	0.045704	12.8397	1.64746
4-aminobutyrate	7.56761	6.92247	9.25011	9.51836	7.88156	8.03201	6.72513	8.47998	10.1839	8.10934	11.0087	10.1035	8.31963	11.425	10.6804	10.9704	10.7328	8.53499	10.3682	10.3226	10.2901	10.2209	10.3535	8.95577	9.50751	9.87593	8.66487	8.35895	8.44564	8.67497	11.379	11.292	11.3267	9.84987	10.5252	10.8677	9.00449	7.17403	9.20482	10.3476	10.4968	9.82121	8.22248	10.101	9.21229	8.15067	10.1342	10.2708	10.3094
dimethylglycine	10.3503	10.8703	9.11786	10.2029	9.73805	10.4883	9.87804	9.99314	9.9149	10.5345	9.68086	9.87161	10.2823	8.52732	9.54746	9.72246	10.277	9.6536	10.3265	9.9764	9.66024	10.3074	9.98698	10.589	10.3181	10.4228	10.0049	10.775	9.97283	8.87374	9.49011	10.861	9.62643	10.4187	10.5234	10.0134	8.76813	9.29846	9.39768	9.95167	9.66743	10.4629	10.3859	9.48538	9.67567	10.4737	9.71372	9.42273	10.0165
serine	10.1344	9.83452	9.94712	9.99176	9.9965	9.90948	9.89638	9.72355	10.011	9.49088	9.95932	9.52128	10.0728	9.67201	9.48463	9.91615	9.9674	9.70743	10.2028	9.59264	9.39676	10.0084	9.49137	9.75563	10.2041	9.75958	9.82365	10.0609	9.70373	10.0316	10.113	10.0094	9.86421	9.21173	9.97869	9.38136	10.0387	9.69326	10.189	10.4505	10.2379	10.2754	9.89048	9.7579	10.157	9.99519	9.13493	9.87904	9.967
cytosine	10.1004	10.3151	10.1247	9.78869	9.84691	9.65736	9.76108	10.4385	10.0341	9.90868	10.0659	9.89651	9.7562	9.41631	9.95446	10.0889	9.52746	9.89967	9.88927	9.95218	9.65165	9.91062	10.0151	9.69146	9.8444	9.72298	9.77765	10.2394	9.84276	9.56124	9.60834	8.96884	9.70966	9.50215	10.0453	9.62272	9.7529	9.77383	10.5107	9.86638	9.5256	9.82973	9.72558	10.1465	9.3348	9.44789	10.0435	9.88701	10.2858
Creatinine	10.2508	10.8556	10.4533	10.6177	9.61237	10.6486	8.72767	8.73371	9.73837	9.81248	9.18565	8.6458	9.32451	10.2143	10.2306	10.6092	10.6608	9.29924	10.6457	10.3794	9.53885	9.94775	10.9872	11.6966	10.977	9.83344	9.0587	11.5099	8.76422	10.0628	10.6271	10.042	10.8609	10.887	10.4661	10.7105	10.6902	8.1824	10.6365	9.49565	9.91639	10.6097	10.7261	9.5691	9.48347	10.9212	9.76826	10.9106	9.44398
proline	10.148	10.1875	9.79721	9.83493	9.98022	9.84701	9.49492	10.0937	9.96789	9.97794	10.384	10.1047	9.62231	9.36496	9.7348	10.2397	9.56569	9.76851	9.95239	9.93278	9.90703	10.4185	9.73242	9.78536	10.0634	9.92928	9.80021	10.2327	10.0925	9.83057	9.75823	9.82024	9.7198	9.67431	10.4534	9.52154	9.53383	9.68693	9.74716	10.1249	9.92807	9.68824	9.89378	9.87331	9.4688	9.49141	10.3472	9.89222	10.0806
indole	10.0582	10.5021	10.0106	9.84629	9.86451	10.0684	9.53521	9.5876	9.98943	9.85201	10.3855	10.029	10.1761	9.22725	10.0079	10.6751	9.57228	9.93431	9.80645	10.2968	10.2267	10.5025	10.0476	10.0781	10.1244	9.95898	9.75807	10.3686	9.8342	9.25377	9.80156	9.4177	9.6695	10.017	10.5774	9.47227	10.1036	10.3961	10.2735	10.4803	9.5752	9.47452	9.73429	10.1073	9.93885	9.24034	9.98118	9.65062	9.59067
betaine	9.96659	10.0727	9.91831	10.1708	10.2019	9.80198	9.88945	10.0384	10.2226	9.66826	9.86139	10.1483	9.97384	9.91977	9.87945	9.69446	9.42389	10.0414	10.1465	10.1003	9.97912	10.0362	9.97965	10.1683	9.93256	10.039	9.88674	9.98431	9.85114	10.0082	10.1162	9.42374	10.144	9.93999	10.3326	10.123	10.0288	9.90131	9.9667	9.76133	10.0877	9.90862	10.0254	9.8467	9.90164	9.91266	10.1359	9.90392	9.96156
valine	9.91169	9.99707	9.66298	9.57309	9.31013	9.72844	9.56827	9.7407	10.303	9.65757	9.68399	9.65485	9.90007	9.53738	9.91314	10.3293	9.37696	9.89366	10.1351	10.1311	9.80652	10.3755	9.95685	10.2529	9.93004	9.87294	9.77884	10.3315	9.75355	9.98234	9.51712	9.78098	9.93275	10.3944	10.3908	9.68006	9.6715	9.88282	9.90742	10.3108	9.57841	9.94537	10.3148	10.2029	9.71198	9.94131	10.2849	9.86518	9.92517
threonine	9.98863	10.0515	9.79277	9.8969	9.73903	9.54815	9.22652	9.8096	9.5857	9.43924	9.97732	9.74837	9.8402	9.50487	9.2687	9.78885	9.56527	9.70765	9.92625	9.69974	9.7794	10.2214	10.0065	9.21429	10.0357	9.65525	9.29005	9.58896	9.47608	10.1213	10.0025	9.83257	9.92907	9.67839	9.76988	9.74134	9.70323	9.93135	10.3556	9.73705	9.73037	10.2158	10.4921	9.82461	9.61591	9.5498	9.70186	9.71559	9.7236
homoserine	9.22453	9.31056	9.14298	7.3416	8.51877	8.27415	9.05333	7.49215	8.7047	9.44651	7.8966	7.81944	6.30862	7.0413	7.30858	8.59584	9.76309	10.4616	9.56825	8.25893	10.6807	10.1741	8.64566	7.91375	10.207	7.61422	9.17366	9.5816	8.14761	8.60775	9.57687	8.5549	8.48578	8.69404	7.94227	7.48961	8.81745	8.21212	7.70667	9.93157	9.87397	9.38012	10.6474	11.6313	9.66923	7.95669	9.96692	9.97348	9.49545
purine	10.0523	10.1002	9.85002	9.99071	9.53989	9.74753	9.48565	9.77438	9.90103	9.82341	10.2797	10.0819	10.0306	9.89052	9.78843	10.3494	9.63657	10.0606	10.266	9.93272	9.74901	10.1419	9.76289	9.94612	9.83049	9.69324	9.7223	10.2032	9.74008	9.9489	9.74899	9.58669	9.62433	10.16	9.71576	10.0113	9.7622	9.72878	9.91966	10.4098	9.82652	9.87181	9.87459	10.2592	9.36839	9.49998	9.82679	9.92205	9.98585
cysteine	9.76144	9.82413	9.69526	10.0126	9.67191	9.89338	9.93727	10.0374	9.32858	10.0763	10.4412	10.3662	10.23	9.35537	9.66336	9.80702	10.3511	9.77666	10.0819	9.63148	9.99856	9.89761	10.3841	9.71949	10.0687	10.183	9.53241	9.85411	10.0174	9.98047	9.78224	9.93721	9.88023	9.7891	9.72654	9.56956	9.48808	10.2304	9.75953	9.7213	9.75606	9.80099	10.3619	9.6913	9.88045	10.1564	9.74873	9.93183	9.7536
creatine	10.628	10.9575	10.388	10.3595	9.98803	10.7205	9.41718	9.57675	10.1689	9.93053	9.11583	7.71668	9.71078	10.3878	9.29999	10.7449	10.7713	9.28753	10.5575	10.597	8.11291	10.0027	10.4113	11.2748	10.3508	9.50984	9.34214	10.9219	9.00458	9.57049	10.2458	9.9458	10.4143	10.7918	10.6489	10.7019	10.7669	8.71646	10.8137	9.69915	9.86065	10.6339	10.4312	9.2808	9.92153	11.0219	9.89418	9.99778	8.89015
nicotinamide	10.0832	10.8924	9.24981	9.09744	9.54801	10.3364	9.56102	10.8614	10.0353	9.30923	11.0978	8.72258	9.83393	9.79028	12.5188	10.6708	9.8123	9.70543	9.86113	9.23561	10.3181	10.8071	10.3935	9.77194	9.0028	10.0597	10.6907	10.3031	9.96981	10.6344	9.58037	9.63257	11.2447	11.2492	10.7546	9.92373	10.1364	11.4797	10.3187	10.04	10.2642	10.4916	9.86087	10.6722	9.87042	13.5269	9.96511	8.88	8.76095
Imidazoleacetic acid	9.71423	10.8754	10.8949	9.14069	9.52993	9.61396	10.4572	9.11452	9.45111	9.77111	11.0495	10.3916	10.7247	10.6621	10.3154	10.3105	10.3843	10.4172	10.2562	10.2061	9.77134	9.17918	9.57937	9.72108	9.72401	10.3071	10.43	9.37392	9.98827	10.2792	10.4139	10.3108	10.3421	9.47227	10.0927	10.126	9.67932	9.99443	9.92714	10.3927	10.0088	10.3533	10.0794	10.3747	9.90182	9.3049	9.51111	9.36056	9.99865
thymine	10.423	9.64257	9.49205	10.5445	10.3066	9.25301	8.88907	9.16525	9.91015	9.80707	9.72129	11.1074	9.54078	8.41627	10.0437	10.2696	8.75932	10.3037	9.87527	10.7744	11.3963	8.39793	9.75149	9.43769	9.28499	9.93082	9.1738	8.76518	10.0688	7.49386	9.9309	9.47977	9.15968	10.7103	9.72141	8.23851	10.0171	8.67994	9.48193	8.97708	8.63524	8.53273	11.7512	10.9801	9.52411	10.6168	11.3388	9.17657	10.4877
DL-Pipecolic acid	9.67501	10.2052	10.0413	9.21625	10.3638	10.7762	12.8409	9.05432	9.62365	11.0238	10.4886	9.44392	10.2025	12.4032	10.2336	10.4542	10.6022	9.56932	9.8409	9.83507	9.93143	9.76385	9.20104	10.127	10.337	12.8743	9.66137	10.5311	10.7151	10.5976	9.73291	10.9123	10.3323	9.96748	11.0789	9.0453	9.05246	9.88951	10.6053	9.62968	9.86981	9.4339	9.21031	9.89311	9.0058	10.1071	9.35902	10.6905	10.12
N-Acetylputrescine	9.78048	9.16477	9.81521	10.5647	9.27496	9.39408	10.3007	9.48742	11.0972	9.10958	10.3834	10.4602	10.6731	9.28463	10.6912	10.0449	8.32242	8.90946	9.31639	8.91599	8.58268	10.3702	8.55837	9.70906	10.4918	10.1443	9.31257	10.3999	9.85409	10.3066	8.04458	10.2582	10.2403	10.6244	10.5156	10.5381	9.76553	10.023	10.3992	10.5595	10.497	10.801	10.4654	9.58604	10.3915	10.3526	10.0667	9.61358	10.6311
hydroxyproline	10.1012	10.5541	8.95979	9.22987	9.37015	8.75597	9.89037	9.50049	10.0263	9.72525	10.2469	10.4332	9.35589	9.33783	10.0149	10.0359	10.1889	9.28975	10.6474	10.0165	9.71804	10.7489	9.78659	9.69437	9.85745	10.2708	9.21357	9.37948	10.0012	9.89262	9.53856	11.2696	9.77794	9.50619	9.89533	9.77194	8.97121	9.49872	9.27207	9.32562	9.35966	9.27013	10.4482	9.00216	9.17832	9.11804	10.1531	10.5083	9.26885
leucine-isoleucine	9.85592	10.0103	9.75472	9.81892	9.67647	9.56413	9.82588	9.89146	10.1328	9.81952	9.77202	9.76703	9.82327	9.83671	9.56458	10.0996	9.5473	9.87124	10.0043	9.84626	9.87263	10.1405	9.77663	10.0704	9.82091	9.85443	9.83159	10.2583	9.84618	9.93893	9.6838	10.0048	10.1687	10.0458	10.1056	9.79768	9.71804	10.0427	9.9027	10.3858	9.61618	9.9128	10.1324	9.96422	9.65762	9.83628	9.76092	9.81539	9.65265
ornithine	10.0101	10.2387	9.09822	10.037	9.54118	9.84627	9.71317	10.1484	9.38498	9.50089	10.0535	9.37378	9.50421	8.44702	9.51652	10.2593	9.09221	9.61905	9.97789	10.4902	9.84583	10.7628	9.85945	9.40093	10.2175	9.58553	9.08538	9.99767	9.60241	10.1323	10.3784	9.88919	10.7066	9.6362	10.2062	9.56921	9.06066	9.8796	10.3454	10.3173	10.2253	9.48379	10.4653	10.1748	9.91652	9.18945	11.1239	10.4532	9.74755
asparagine	10.1855	9.89458	9.81358	9.95248	9.96569	10.0807	9.64748	9.92133	9.58626	9.70034	9.81876	9.95111	9.92268	9.67909	9.95411	10.1285	9.73829	9.8792	9.94196	9.61554	9.53018	10.1324	9.7225	9.46021	10.0723	9.62623	9.90717	10.2692	9.75092	10.0306	9.68978	9.39405	10.4231	9.4575	9.92251	9.46593	9.83261	9.3574	9.86789	10.0943	9.6898	10.1039	9.99382	9.67533	9.22479	10.024	9.82406	10.1063	9.77202
aspartate	10.1408	10.7393	9.64842	9.49844	9.76417	10.6702	10.6076	9.31242	10.6338	10.4666	11.0075	10.6942	9.54558	10.0776	9.93027	11.0324	11.0061	9.91298	10.7177	9.95422	9.93336	10.6767	10.436	10.7843	10.1649	10.3114	11.1468	11.4795	9.58888	10.0197	10.0345	10.9997	10.1775	10.2075	10.5422	9.35562	10.175	9.41689	10.4882	10.5955	10.3486	9.8192	10.0417	9.78473	10.0618	9.58953	10.3692	9.45715	9.54006
adenine	9.87204	10.19	10.311	9.97881	9.70613	9.61295	8.97639	9.51486	9.57284	9.71774	10.2173	9.70591	9.7958	9.74624	9.06828	10.6417	9.55124	9.41116	10.1108	9.6756	9.72592	10.5487	10.1511	10.1093	10.208	9.95931	9.97625	10.4346	9.89409	10.3196	9.90067	9.76498	10.1331	10.0225	10.8921	9.54802	9.88249	10.1191	10.1842	10.5995	9.84416	9.99982	9.98185	10.1388	9.20517	9.33779	9.48544	10.1611	9.86906
Methylcysteine	9.86406	10.1818	10.3021	9.97198	9.69958	9.61705	8.98037	9.51732	9.57987	9.72392	10.2183	9.70774	9.79562	9.74704	9.06874	10.6389	9.54924	9.40937	10.1112	9.67622	9.72828	10.5508	10.1517	10.1104	10.2092	9.96128	9.97911	10.4359	9.8955	10.3217	9.90596	9.77115	10.1437	10.0167	10.8861	9.54737	9.88012	10.1193	10.1887	10.6038	9.8437	9.99995	9.98165	10.141	9.20655	9.34265	9.48763	10.1601	9.86237
homocysteine	10.4051	9.96542	8.63007	9.84475	10.0953	10.2799	9.05602	10.4044	10.8052	9.0124	11.3892	9.08315	10.278	11.0673	10.9813	8.25513	11.2594	9.51048	9.89025	10.9362	9.90977	10.3896	8.92456	9.84234	10.2101	10.6981	10.3895	11.2889	10.2068	9.11596	10.2148	8.83969	7.76833	8.43346	9.99463	7.63515	10.2399	9.5786	10.0499	8.83666	9.01753	9.90554	10.1463	8.53829	7.55898	8.86447	10.3697	8.94027	9.01217
methylnicotinamide	9.95833	10.8535	9.63299	10.0495	9.41456	9.93634	9.50199	10.0085	11.2155	9.79823	8.51464	9.12758	10.5729	9.96618	9.93126	9.6898	10.6085	10.2038	11.1492	10.5431	9.69412	10.8134	9.58579	11.1013	9.8213	11.6353	10.1704	10.9538	10.1879	11.4696	11.095	9.75932	10.8158	11.5338	9.29597	10.5529	10.2984	9.3384	10.1644	11.8108	8.98575	9.86091	10.9748	10.3241	12.1605	12.9415	11.1562	10.2431	11.6924
lysine	10.2201	9.97825	9.80715	9.9088	9.89677	9.75872	9.48863	9.98851	9.83724	10.0232	10.0682	10.0506	9.83848	9.15908	9.91173	10.412	9.57555	9.97586	10.2002	9.8914	9.83829	10.3345	10.0384	9.82242	10.1183	9.67602	9.75464	10.2499	9.83241	9.32917	9.96903	9.7393	10.1546	10.0957	10.0181	9.50935	9.3673	9.80857	10.0838	10.8002	9.579	9.86581	10.149	10.0326	9.66653	9.30977	10.014	9.88607	9.89268
glutamine	9.76841	9.94316	9.95537	9.96968	9.91419	9.79783	9.94239	10.0068	9.83621	9.91042	10.0321	9.85976	9.96029	9.53655	9.77195	9.84989	9.7692	9.96314	9.76356	9.71629	9.91309	9.91106	9.9504	9.72031	10.0076	9.93899	9.87301	9.83693	9.9759	9.87715	9.88656	9.61153	9.82347	9.81075	9.84732	9.73138	9.44673	9.75658	9.82329	9.64187	9.98024	9.8976	10.0041	9.90346	9.96974	9.807	10.0465	9.90611	10.0107
glutamate	10.0979	10.5577	9.70109	9.49478	9.78159	10.1429	9.37288	8.96662	10.7192	9.26732	10.6848	9.9294	9.00859	9.90671	9.38073	10.8793	9.96677	9.0196	10.3446	10.0074	9.46496	10.8295	9.7539	10.9686	10.1793	10.0278	9.93297	11.1594	9.98611	9.63242	9.446	10.4056	11.6906	10.7075	10.9268	9.6168	10.4468	9.88711	10.3417	11.0237	10.7331	9.29466	9.28046	10.2323	10.3039	10.0157	10.4927	9.61921	9.90189
methionine	10.2848	10.9478	9.97981	10.1125	9.38399	9.3447	8.80678	8.40455	9.33683	7.50978	10.0487	9.82699	10.1399	9.8628	8.78973	10.0894	10.8503	9.23734	10.1929	8.44919	8.5373	11.2862	10.466	8.70856	10.5217	9.17701	9.24761	10.2196	9.39403	9.54281	10.1612	8.58053	9.80916	10.1521	10.365	8.18089	8.87341	9.79398	9.10118	10.4285	9.48	10.7759	9.91836	10.6063	8.88927	11.9575	8.78332	11.4944	10.3947
guanine	11.8009	4.33113	4.76051	6.43097	4.91803	11.6071	2.01804	9.48833	3.16135	9.10854	5.5523	3.15142	4.55545	5.94387	6.61914	9.4892	10.4525	5.9287	5.92947	1.33295	2.87208	10.2537	11.5298	6.06038	13.8329	3.99035	5.04483	4.15977	12.1093	6.43674	5.04781	2.96463	9.37419	3.473	2.8451	0.323749	-2.73278	2.04315	-0.077051	9.96239	7.5537	4.44559	6.60372	6.16825	5.92259	8.14155	9.89436	5.4232	5.41061
histidine	9.92998	10.1884	9.90651	9.82066	9.90935	9.80069	9.66728	10.1924	9.90108	9.74675	9.94671	10.0201	9.9305	9.39842	9.90597	10.129	9.71088	9.88475	9.9022	10.0682	9.81517	9.89288	9.99548	9.72839	9.90717	9.71263	9.91354	10.203	9.89989	9.53943	9.89905	9.37403	10.0287	9.96309	10.0801	9.66099	9.75535	9.87614	10.0759	10.039	9.6088	9.67757	9.8542	10.1395	9.68938	9.81046	9.90257	9.85195	9.96076
2-Aminooctanoic acid	9.92095	10.7153	10.9317	10.4716	9.67542	10.2096	9.68959	11.5508	10.8137	10.0139	9.49068	8.65131	7.579	8.90203	9.55031	10.1118	9.77721	10.3453	11.2102	10.3374	10.7593	10.3367	10.4334	8.65573	12.2061	9.67108	11.1001	9.75893	10.6487	10.8358	10.1729	9.71379	10.2152	10.6825	11.6938	10.2809	9.8846	10.26	11.1128	10.5192	10.2257	10.5304	10.0764	10.1813	10.9598	10.3146	9.30503	9.90724	9.74306
carnitine	10.2086	9.92226	10.168	10.0625	10.1585	10.1173	9.98106	10.0132	10.093	10.0364	9.71351	9.90372	9.67751	10.2676	9.9915	10.3427	10.2036	10.1448	10.1541	10.2722	9.93833	10.1961	10.1283	9.73312	10.0274	10.0206	10.1116	9.86513	10.235	10.1677	10.342	10.4027	10.2227	10.1893	9.90455	10.0334	10.0002	9.8505	10.1798	9.88881	10.0654	10.2649	10.0607	10.1929	10.2083	10.2289	10.0044	10.1009	10.1386
Methionine sulfoxide	10.3008	9.64744	9.78547	9.76937	9.84168	9.43717	9.39455	9.75357	9.46307	9.44761	10.0687	9.95976	9.74837	9.62739	9.49011	10.1944	9.43861	9.6267	10.5079	9.42958	9.66672	10.5326	10.0281	10.0919	10.313	9.69391	9.89561	10.3782	9.48635	9.75338	9.67679	9.15423	9.65225	9.51678	9.42301	9.09803	9.12222	9.49991	9.6607	10.3736	9.40659	9.96982	10.1038	9.77735	9.34884	9.44712	9.43777	9.67856	10.0481
phenylalanine	9.93802	9.97559	9.93718	9.91558	9.80985	9.89676	9.75232	9.92128	9.94322	9.75318	10.0918	10.18	10.0489	9.89955	9.78334	10.235	9.72399	9.91431	10.0572	9.94065	10.0625	10.1271	10.067	10.1043	10.0746	9.9133	9.80475	10.219	9.72267	10.0239	9.99114	9.84649	9.82305	10.2417	9.90762	10.0522	9.72779	9.82612	10.0093	10.3014	9.80606	9.94551	10.0393	10.0576	9.72509	9.62198	10.0092	9.98468	9.84253
Pyridoxamine	9.54293	11.6878	10.2239	10.7312	9.71372	8.67065	9.21469	10.7803	10.8034	10.0129	10.6057	11.3407	9.75342	10.0007	9.83728	9.87316	9.57155	10.2105	11.0385	10.0359	9.50226	10.8631	10.0481	9.84213	8.98847	10.1049	9.49482	9.58966	11.2955	12.062	10.0785	9.47991	10.5181	11.5337	11.2126	10.5024	11.0135	10.4588	10.423	9.81735	10.0193	10.1461	9.99231	10.6724	10.1205	9.99237	10.8995	9.68139	8.50987
pyridoxine	10.1901	8.65677	9.00507	10.5675	12.3474	9.65785	9.29194	10.2583	9.73206	10.0063	10.9821	14.1816	10.3486	10.3982	10.1239	11.6606	12.7352	10.911	10.3476	10.824	9.84347	10.5649	10.7085	10.884	9.90028	10.4476	9.89413	10.7708	10.0427	10.3517	14.2174	9.95002	9.60838	10.2217	9.1335	10.0415	10.2037	10.7508	10.1598	9.48411	10.6101	12.3379	12.5121	10.6753	10.3033	11.0495	10.6167	10.1134	9.86974
1-Methyl-Histidine	9.91603	10.1014	9.25398	10.0135	9.83654	8.43647	9.73157	10.3779	9.61535	9.75638	9.79221	11.4055	9.71065	9.13298	10.3272	9.74749	9.34352	9.94749	9.99072	10.3116	10.9401	10.3119	9.67879	9.69889	9.24861	9.47586	9.59394	9.74703	9.23907	9.40462	10.044	10.5924	9.87033	10.1306	9.64936	9.72259	9.57135	9.91194	9.05309	9.81855	9.94341	9.28294	10.9379	9.58439	9.53888	9.40928	10.4983	9.76328	10.3604
N-acetyl-L-ornithine	9.02428	9.60902	11.1198	10.2862	9.76329	10.3229	11.1308	8.67101	9.83776	9.17108	9.30839	10.7764	9.95759	8.96555	10.2573	10.1116	9.38647	9.92558	10.3332	10.628	9.03604	8.90181	10.1946	11.2203	9.40178	10.2492	9.12239	9.24135	9.20685	8.20861	9.16433	10.9821	10.1574	10.0955	8.60518	10.4815	8.91166	8.51482	10.4244	9.22745	9.71737	9.54999	10.0595	10.5904	8.99862	10.2896	10.0051	9.31	9.67776
arginine	9.95251	10.2187	9.56871	9.60123	9.88475	10.0113	9.43721	10.1998	8.8974	9.65776	10.136	9.206	10.4053	9.44847	9.41511	9.70886	9.26644	9.55938	10.0527	10.0663	9.28376	9.99026	9.5575	9.50749	9.65402	9.4198	9.25784	9.77725	9.78846	9.55202	9.97372	9.36296	8.60297	9.40418	9.26258	9.85456	7.98244	9.6905	10.2066	9.78561	9.07501	9.68356	9.90507	9.52727	9.41746	9.15833	9.30998	9.81474	9.31097
citrulline	9.91276	10.126	9.50192	10.1295	9.78258	9.45373	9.15129	10.3264	8.59334	10.0686	10.2989	10.2586	9.93268	8.94412	9.82878	9.97176	8.60015	10.0274	9.56496	11.0225	9.90558	9.5372	9.59556	8.42344	9.12253	9.66265	9.53613	9.32146	9.4506	9.72039	9.66014	9.23945	9.46009	9.40411	9.10244	9.94382	8.23057	10.071	10.3402	7.69486	9.90199	9.34744	9.42652	9.67524	9.03767	9.04995	10.0929	9.92627	9.75473
N-carbamoyl-L-aspartate	9.57231	9.95737	10.0607	10.6908	10.0756	10.2119	10.2992	9.79928	9.74592	9.97242	9.31505	10.406	9.71716	10.298	9.78684	9.60026	10.4645	10.2839	10.0189	10.1447	10.7283	10.677	10.1734	10.2974	10.1707	10.3178	9.99153	9.62334	9.14941	9.48266	10.5195	10.2887	9.20886	10.289	10.2398	10.0848	9.57366	9.86547	8.59321	9.3121	10.0067	10.034	10.6667	10.4468	9.04205	10.3217	9.94748	9.53588	9.52596
glucosamine	9.64079	9.81598	9.91382	10.7247	10.3666	10.8085	8.00956	10.2337	7.18656	9.5813	10.9604	9.85686	10.7599	8.30881	9.41868	7.23024	9.6065	9.74414	9.70118	6.54408	10.0275	7.30642	8.6467	11.1688	11.9179	9.81584	8.81715	9.45689	12.6554	8.9099	8.29156	9.44412	11.2206	10.6765	8.52515	7.81792	7.17321	7.51364	7.50278	8.8693	9.26806	10.6712	11.2694	10.4877	9.83704	6.32343	10.0092	7.70376	9.18629
tyrosine	9.87899	10.0161	10.2519	10.0198	9.71202	9.68078	9.17391	9.62645	9.82139	9.8011	10.1352	9.65223	9.87912	9.86025	9.4241	10.6607	9.55141	9.32773	10.3181	9.77847	9.7346	10.4791	10.0653	10.1556	10.2129	9.8525	9.72941	10.3815	9.50257	10.1654	9.97729	9.66638	10.0225	10.2448	10.9516	9.69506	9.67088	10.0069	10.1191	10.3051	9.81534	10.0598	9.90409	10.1746	9.28849	9.31361	9.28075	10.0983	9.64439
Phosphorylcholine	9.27981	9.81247	9.56637	10.0526	9.92119	9.21102	9.24675	8.44395	8.81069	8.94005	8.58481	9.94348	9.31295	8.14582	8.71497	9.13482	9.10501	9.37384	10.3566	9.74069	8.54243	8.6182	10.0009	9.22799	10.1097	9.99166	10.4011	10.4295	9.55883	9.42872	9.1458	8.76638	8.72646	9.54909	10.4604	8.50133	9.42375	10.1571	10.1521	10.3157	9.3271	9.7085	8.44937	9.58233	8.93514	9.97126	9.40211	10.1394	10.092
3-phospho-serine	9.1593	10.981	9.16343	9.921	10.6352	9.52447	10.2988	9.80528	9.83679	8.97081	9.97361	9.12909	9.8322	10.3872	9.90288	10.3359	10.405	9.49052	10.4907	10.4316	9.83619	9.36396	9.45907	10.3113	10.3983	10.7794	11.2758	9.64473	10.3095	10.8658	11.2597	9.81973	10.4202	10.6089	10.431	11.2741	9.87196	9.78084	10.1049	11.1635	9.40384	10.102	10.6687	10.3768	9.72662	11.395	10.1003	10.7865	10.0719
N6-Acetyl-L-lysine	9.32586	10.0038	9.29764	10.14	9.85791	9.34312	9.1465	9.76894	9.03013	9.76369	9.64813	10.2419	10.0299	8.91354	10.4652	9.88739	9.04413	10.13	9.60934	10.2694	10.0868	10.0834	9.57072	10.0756	9.58161	9.54379	9.32614	9.83065	9.37715	9.09994	10.1259	10.7455	9.51738	10.7419	9.80298	10.2656	8.46645	9.86814	7.34574	9.9407	8.67956	10.5348	11.5359	10.1303	9.23381	9.58829	10.8612	9.74576	9.07907
Acetyllysine	9.2131	9.75195	9.25696	10.0525	9.88678	9.69435	9.33367	9.9429	9.15915	9.71096	9.5779	10.446	10.3005	8.99673	10.3418	10.0695	8.9868	10.4104	9.59097	10.2686	10.0202	10.1411	9.82869	10.0599	9.58666	9.82004	9.21527	10.1127	9.4497	9.12485	8.97891	9.85087	8.87734	10.3219	9.11967	10.2604	8.39305	9.92006	8.34566	9.83634	10.0113	10.9205	11.6661	9.63537	8.55144	9.67458	10.7142	10.4041	9.46249
N-acetyl-glutamine	9.36809	9.12661	9.19863	9.59164	9.9926	8.95963	10.6733	9.29622	9.2556	8.3607	10.2094	9.60118	11.2125	9.84979	8.5163	9.36834	8.13597	9.60783	8.94559	7.89493	9.95408	9.99958	9.80782	9.42708	9.97892	10.2011	9.29846	10.2238	10.5681	10.3059	9.55475	9.88113	10.5937	10.2351	10.0939	10.3044	9.87459	9.88066	9.308	10.4561	9.9799	10.9384	10.9215	9.81993	10.1957	9.5452	9.65162	8.82797	9.67802
N-acetyl-glutamate	10.2939	11.6939	10.5359	10.298	10.1167	9.51464	10.078	10.1988	10.5792	10.2442	9.88871	10.4878	10.1264	9.44869	9.14929	9.76546	11.9156	10.1941	9.34284	9.12092	9.81674	9.47962	12.5591	8.9056	9.84905	10.1187	9.42409	9.71256	10.908	10.5347	9.57788	9.8826	10.5338	10.2668	10.9688	9.85262	9.96871	10.6195	9.05358	9.6374	11.0919	11.0606	9.78471	9.84852	9.85909	8.44444	9.28418	9.46052	9.38837
Ng,NG-dimethyl-L-arginine	9.94339	10.1819	9.69406	10.0701	9.80767	9.6055	9.81992	10.3589	9.4289	9.54977	9.86561	10.6073	10.0704	8.13477	9.77457	9.75843	9.66453	9.99357	9.80566	9.89579	10.4327	10.3278	9.76713	9.7106	9.95977	9.46997	10.1609	9.64279	9.42549	9.34733	10.7849	9.23635	9.74318	9.95744	9.86608	9.63227	7.78461	9.83703	9.31542	10.43	9.79348	10.4561	11.3848	10.4406	10.5951	9.91265	10.2986	10.4964	10.2637
Acetylcarnitine DL	9.67556	9.66657	9.69967	10.0854	9.94626	9.58193	10.0214	10.2162	10.1136	9.586	9.71279	9.97941	10.095	9.88903	9.19581	9.81682	9.90056	10.21	9.94075	10.0658	10.0835	9.85961	9.93908	10.1425	9.67559	10.2177	10.2195	9.82574	9.67804	9.97071	10.1097	10.0044	10.3504	10.341	10.2274	10.3049	10.2586	10.232	9.88898	9.51746	10.1408	10.2784	10.1914	9.83686	10.2892	10.2171	9.92908	9.72199	9.62104
tryptophan	10.2437	10.3547	10.0556	9.77425	9.8891	10.0038	9.51731	9.46406	9.91263	9.93155	10.1819	9.67033	10.0504	8.95519	10.0597	10.6657	9.64104	10.1558	9.73502	10.1848	9.8749	10.3309	10.0025	9.6685	9.96138	9.89291	9.30754	10.4116	9.8644	8.98896	9.87855	9.51967	9.82462	9.79687	10.4202	9.86779	9.96251	10.3044	9.97916	10.2375	9.68592	9.73194	9.4967	9.98048	9.87686	9.32443	9.79073	9.78709	9.54662
Kynurenine	9.84898	10.5235	9.72273	9.75237	10.072	9.16573	9.8197	10.4229	9.79536	10.1954	10.6528	10.9094	10.1628	9.33756	10.3225	10.3114	9.60223	9.55119	10.1264	10.6813	10.9466	10.3171	9.94424	9.29552	9.97982	9.90514	9.81181	10.1447	9.73738	9.65473	10.333	10.3209	9.61344	9.34744	9.67131	9.46632	9.67593	9.91312	9.66558	10.2197	9.42945	9.1816	10.6942	9.92322	9.25528	8.83565	10.8135	9.50644	9.73796
N-acetyl-glucosamine	10.0685	9.72036	9.6244	10.0907	10.3118	9.73555	9.73627	10.196	10.0505	10.2814	10.6862	11.0388	10.2609	9.66351	10.0132	9.6732	9.8945	9.60537	9.49375	9.69452	10.373	10.2896	9.9529	9.62801	10.1812	10.1653	10.3304	9.92733	10.054	10.7581	9.98988	10.3253	10.0344	9.6389	9.80758	9.95903	9.25943	9.88176	9.06444	10.0553	10.1998	9.8338	10.0198	10.0132	9.65166	9.63345	9.75534	10.4354	9.8895
Flavone	9.35011	10.5738	8.0893	11.1456	9.23837	10.796	10.4994	10.5331	10.5233	11.1179	10.9452	10.9366	9.61531	10.0804	10.7067	10.6775	10.5531	10.9531	9.56781	9.9825	9.51563	9.06118	8.81126	9.25121	9.96656	10.2686	10.0586	7.96428	9.20757	9.22967	10.6401	8.78767	9.5731	10.511	8.32189	10.4015	9.74689	9.64955	9.48721	11.2433	10.1774	11.0166	10.5596	9.15208	10.3958	9.8443	9.39626	10.8746	10.2829
cystathionine	10.1557	9.20126	9.77686	10.0374	10.053	7.98059	8.64867	9.63769	8.58978	9.50741	10.6282	11.0957	10.3216	7.83774	9.18906	11.4913	13.5729	9.55512	9.26704	9.6869	9.3247	10.4465	8.64817	10.7405	9.71738	9.08629	8.89977	12.2036	9.90778	10.2278	10.9513	8.9525	10.5107	9.55698	9.61485	9.09235	9.82738	10.8411	10.0048	10.7168	8.33185	9.28911	11.7075	10.5974	10.5369	10.9732	11.0784	10.278	10.7498
5-methoxytryptophan	9.81128	10.054	9.97657	9.88749	10.6294	9.04366	9.34927	9.45644	10.6745	9.1735	10.3685	11.8937	10.1327	9.14017	9.87291	9.31741	10.7076	10.346	9.22015	10.37	11.1456	10.6237	12.087	10.673	9.36305	9.79097	9.40458	9.88041	9.54958	9.92471	10.7641	9.88508	10.5441	10.2925	11.9032	10.167	9.98791	9.722	10.6769	9.93351	10.9397	11.0398	11.7832	9.83909	11.7171	10.0291	12.0064	11.1575	10.0545
Cystine	10.0383	9.88899	9.84146	9.99173	9.69987	9.80126	10.0189	10.1202	9.68079	10.0938	10.5795	10.4715	10.071	9.31158	9.64116	9.70837	10.2825	10.1697	10.0942	9.94745	9.9133	9.98571	10.1587	9.8615	9.92331	9.85962	9.66439	9.9802	10.0834	10.0976	9.88591	9.65945	9.56328	9.7736	9.52259	9.38358	9.73868	10.2311	9.86917	10.1379	9.93362	9.91128	10.2616	9.96002	10.1005	10.0503	9.94911	9.7656	10.0699
cytidine	9.74712	9.40352	9.80688	10.1743	9.6155	9.02316	9.83798	9.89865	9.48042	10.1898	9.60893	10.4564	10.8641	9.52495	9.00273	9.15298	9.37216	9.88648	9.1895	9.06887	11.1339	9.3755	10.0595	10.013	10.7676	9.44013	10.1147	9.87994	9.76178	10.247	9.48758	10.4159	9.58988	10.2813	9.87102	9.25033	8.66211	9.10916	9.82112	10.0532	10.8691	9.7888	9.68168	9.74829	10.3125	9.71311	9.21475	10.2062	10.1087
biotin	9.99036	9.68137	9.63881	9.83031	10.2753	8.89491	9.31763	10.0087	9.35349	9.6992	10.9663	10.8493	9.88902	10.1808	10.2516	10.693	10.2953	9.5772	10.1237	9.14996	10.9308	10.8165	9.26304	10.1303	10.1328	9.97258	10.0122	10.2635	8.71936	10.5305	10.6524	10.3019	10.2982	10.2569	10.9946	10.2202	10.4928	10.9153	10.2642	10.2836	8.87358	9.32897	11.1559	9.52819	8.5193	9.76084	10.7796	9.2679	9.93495
deoxyadenosine	9.64736	10.2979	10.545	10.6703	8.52646	9.66908	9.64752	9.37484	8.33263	9.95357	8.59866	10.8329	8.64088	8.88363	9.35026	10.0633	9.19404	8.9672	9.86252	9.55997	10.4581	9.34712	9.77244	7.94669	9.63534	9.51101	9.4588	8.99256	10.6498	8.96189	8.87278	10.8792	10.2536	10.1642	9.9146	11.3926	9.03251	10.2729	11.0548	9.11081	11.03	9.78219	10.8222	9.44383	10.1103	11.0334	10.0567	10.6827	9.39828
Glycerophosphocholine	9.14725	9.88991	9.96952	9.18206	9.56767	9.97934	9.74878	8.36506	9.1917	9.48318	9.21721	9.36628	10.186	9.51556	9.35362	9.04422	9.98152	10.472	9.1939	10.0877	9.92312	9.71986	10.4593	10.3221	10.1633	9.47565	10.0726	10.3541	9.77828	9.66768	9.96732	10.2914	9.95825	9.80507	9.53676	9.17906	8.62732	9.62372	10.5219	9.35916	8.92882	8.713	8.80224	8.29832	9.90981	8.84172	9.66127	10.5198	9.9651
acadesine	9.95291	10.4006	10.273	9.984	10.1455	9.35705	10.2063	10.2285	10.1516	10.024	9.72213	11.4873	9.73334	9.45685	10.5618	9.67437	10.6697	9.79482	10.3384	8.93751	10.8942	9.94135	8.60214	10.3991	9.45293	9.12337	9.51207	10.2079	9.29514	10.0472	9.4665	9.32968	9.58323	8.56926	9.17647	9.98481	9.64579	10.9233	9.23831	9.95955	9.84717	9.21701	8.61039	9.57913	9.44185	11.4248	9.42972	10.0703	8.80102
D-glucosamine-6-phosphate	9.07057	9.57931	10.2235	9.76439	9.33811	8.82315	8.42535	9.55849	9.06624	10.2213	10.0253	11.4039	9.72671	9.16253	9.21549	9.94023	10.5281	9.13561	8.61078	9.87353	9.66978	9.76842	10.2238	10.5271	8.35342	10.3149	10.2049	9.96554	9.42308	8.67277	10.5296	10.0292	9.301	10.4923	11.1634	10.46	9.61922	10.2088	9.20669	10.1672	10.1161	10.0564	9.2067	9.75326	10.2217	9.86242	9.88634	10.1563	8.67136
D-glucosamine-1-phosphate	9.88099	10.2857	9.40785	10.0516	10.1518	9.82103	9.97017	10.212	10.3538	10.5648	11.114	10.7999	9.38915	10.2423	11.2286	10.4938	11.0307	11.142	10.2043	9.78428	8.98208	9.60452	9.80797	9.13896	9.88305	9.63681	10.1593	9.65172	9.97498	8.65885	10.4466	10.1144	9.93775	10.2139	9.94809	10.6893	10.5013	10.5756	9.82129	10.2188	10.7616	9.15151	9.23356	9.78776	9.32898	9.87818	10.3325	8.83047	10.397
S-ribosyl-L-homocysteine-posi	9.44349	10.1531	9.90835	10.3943	9.83103	10.6635	9.73267	9.40134	8.96265	8.5825	10.478	10.5262	10.7667	9.63511	7.6523	9.15341	8.63057	7.97474	9.19036	8.19861	10.2353	9.31873	10.1729	9.55654	10.6394	10.2228	9.48176	10.2246	10.2506	10.3032	8.95123	10.2318	9.46056	9.60136	11.5901	9.54972	8.38075	9.08442	8.68692	11.314	10.6463	10.8038	10.4526	9.05104	8.65574	10.0986	8.43626	9.79575	8.97593
deoxyguanosine	9.257	9.99142	10.0008	9.81563	10.5087	8.34667	9.24403	10.1474	10.8122	10.1404	10.3219	9.93162	9.5251	10.0991	9.16282	9.53401	10.5702	9.56856	10.2641	8.9437	9.70996	10.8534	9.96171	10.3869	8.58925	10.4833	10.2269	10.6409	9.2784	10.2088	9.55848	10.5925	10.0026	9.55957	10.3527	10.4656	8.77445	10.1246	9.62751	9.48605	9.56401	9.67038	8.7896	11.2286	10.3278	11.5834	10.9276	9.12173	9.01846
adenosine	9.86186	10.1637	10.405	9.52756	9.76235	9.476	9.35314	9.11515	8.63185	8.01072	9.53856	9.10223	8.88753	10.3326	9.14957	7.78108	10.4861	8.28792	9.38427	9.74979	9.12928	10.4645	10.2102	11.955	8.58335	10.6035	11.0276	10.6456	10.9856	10.9377	9.56687	9.79792	9.59447	10.7053	9.49999	9.55387	8.23861	9.88744	7.38364	10.6922	9.86406	9.1644	10.0649	12.1352	10.2458	10.9092	8.17726	10.2866	9.76474
1-Methyladenosine	10.1836	9.95659	10.1552	10.726	9.47009	9.79883	9.90791	9.76296	10.1397	10.2568	10.8044	10.4546	10.1406	8.74995	10.1433	9.39232	9.38681	9.49792	9.13683	9.62834	10.9891	10.2448	9.50299	10.1883	9.78336	9.306	10.6544	10.1376	9.29522	10.1089	11.2432	10.4666	10.1974	10.7911	9.82554	9.83793	9.57588	9.65573	9.80401	9.56858	10.4962	10.5906	11.038	9.68364	10.8217	10.5775	10.4498	10.4832	9.46327
guanosine	10.3358	11.1387	11.3935	11.4277	11.3219	10.4104	10.5747	9.79412	9.77872	12.0571	9.42369	12.0115	11.1635	10.2723	10.7489	9.29252	10.0967	12.8031	9.49878	10.4917	10.9901	10.8099	9.74998	10.6626	8.6241	10.1096	9.15868	8.5198	9.76573	8.56827	10.6035	10.7001	9.44496	8.29429	10.8806	9.47152	9.74513	9.6316	9.44762	10.4549	10.6156	10.4792	10.6613	10.9233	10.9102	10.0509	10.3369	10.627	8.35813
L-arginino-succinate	9.16754	9.86023	9.22027	9.92157	9.36268	9.31333	7.7719	11.3683	9.33199	10.0161	9.93256	10.6502	10.2937	8.98483	9.59817	9.76899	8.80966	10.158	9.81389	10.5792	10.2661	9.80875	9.49153	8.94229	10.0324	10.1978	9.95211	9.6382	9.83763	9.13364	10.1617	9.50732	8.64696	10.2656	9.79304	9.8786	7.86032	10.3047	9.64557	8.65416	9.78718	9.02289	10.2788	9.54785	9.08366	8.78257	10.3248	9.11955	9.88464
S-methyl-5-thioadenosine	10.4564	11.0062	9.75792	10.7386	10.8884	9.16194	9.88803	11.1733	8.99372	8.5864	10.5212	11.1753	8.87316	10.8914	9.72889	10.5717	8.94859	9.07803	8.00758	9.74321	9.6848	12.0321	10.5387	10.477	10.358	11.7465	11.0577	11.3985	10.7616	10.9055	10.2376	10.2076	10.386	9.59293	10.4076	9.98878	9.87442	10.2681	9.23988	11.5595	9.60734	7.92806	11.7267	9.84397	9.52434	10.5731	8.99582	10.1822	10.4347
7-methylguanosine	9.73771	10.3487	10.3031	10.1968	9.44032	9.87565	9.70152	11.1954	9.48482	9.66485	10.5202	10.927	10.5205	10.3541	10.1173	9.79837	10.1817	10.257	9.48177	9.7562	10.7542	9.67795	10.4811	9.72206	9.73553	9.25051	9.78458	10.1681	10.2285	9.94706	10.3677	10.212	10.0265	10.4797	9.23338	9.1535	9.55868	9.24647	9.45309	9.9283	10.4356	10.4911	9.45915	10.3555	10.1753	10.5049	10.14	10.3614	10.2493
glutathione	8.52758	9.38711	8.58454	9.81576	9.65068	10.1687	9.17793	9.0908	9.20244	9.68425	10.0177	10.3274	10.4751	8.939	10.1148	9.62465	10.1197	8.84145	8.82852	8.97863	9.28475	10.5982	8.79063	9.0462	10.7624	10.4549	10.5463	9.58985	9.58944	11.0312	10.2108	9.76352	9.6401	10.3638	9.8074	9.55447	9.45503	8.60005	9.67323	9.75381	10.6241	10.5703	10.1013	10.183	8.61393	11.4022	8.88534	9.42259	9.66348
CMP	9.77761	9.88978	9.77063	10.6092	9.35335	9.09202	10.5698	9.86619	9.14767	9.70236	10.0599	10.0458	10.0035	10.282	8.96925	8.88416	9.62581	8.66368	11.3408	9.13817	9.73931	8.79259	9.72332	10.8323	10.1001	8.69263	10.3264	10.1763	8.8741	10.4926	9.33182	10.2752	10.4902	10.2997	11.1679	10.6565	9.22476	9.95078	9.90712	9.73725	9.9458	9.10078	9.00256	9.44037	9.35338	11.8527	9.763	10.0325	9.97081
dAMP	10.2795	9.84521	10.3002	10.0833	10.3028	9.91964	10.0843	10.1072	9.77216	10.6701	9.95265	11.0053	9.33898	9.53405	10.2711	10.3643	9.62901	9.3923	8.73787	10.1758	9.99922	9.48372	9.90129	9.99886	9.81594	10.1313	9.81731	10.0514	10.1222	9.45027	9.56184	9.89031	9.74717	10.9645	10.8344	10.7062	10.5235	11.0737	10.2987	11.2291	9.71194	9.07919	9.80871	8.65434	9.4384	10.0509	9.37771	9.46234	10.1587
Nicotinamide ribotide	10.2106	9.55071	10.0977	10.0379	9.16638	9.51964	9.99686	10.0542	9.77153	9.60147	8.17969	10.1249	10.0669	9.59726	9.70722	10.5941	10.1342	9.24752	9.63659	10.073	10.5354	10.6914	10.3264	9.59901	10.638	10.4635	11.6018	10.486	10.2371	9.85658	10.3679	10.6183	9.64967	10.1729	9.26093	10.3273	9.41479	9.15032	9.92927	9.66359	8.48143	9.22562	8.95672	9.9541	9.35448	10.4211	8.79816	8.80665	9.28728
aminoimidazole carboxamide ribonucleotide	9.92996	10.6325	9.95608	9.26343	9.74717	8.68306	9.33142	9.632	9.99595	10.0962	8.64474	9.96277	9.48189	10.5647	9.81694	10.4753	11.1586	9.75252	9.05782	9.23355	9.64129	9.54241	9.42132	9.35401	8.51165	10.1232	10.3855	10.3688	9.83638	9.84899	11.0333	11.3793	8.71601	10.1825	10.0913	10.7992	9.87054	10.5357	9.96829	9.72126	10.1629	9.27619	10.0416	9.10092	10.0922	12.2313	8.6599	9.35247	10.066
dGMP	9.92464	10.6411	9.48209	10.0553	8.82165	10.3217	9.30358	9.7694	9.94438	9.24381	10.6824	10.6648	10.4823	10.42	10.7918	10.2093	10.5832	11.3145	10.7401	10.6933	9.80767	9.45192	9.33244	9.73288	10.3278	10.1852	10.2688	9.59112	10.2168	9.74178	10.1385	11.2252	9.87543	10.4987	11.8805	10.8396	10.1705	10.5273	8.99992	10.1743	10.2841	9.84062	12.1881	10.4231	10.4518	10.9226	10.6941	10.301	10.0458
AMP	10.1789	11.095	10.2752	8.97685	9.16633	9.45582	9.79527	7.98645	8.7586	9.27111	8.8526	9.00275	8.43111	10.1693	10.0443	8.09377	9.60431	9.33739	9.68715	9.29982	9.23807	9.72977	9.56983	9.97038	9.43141	10.2216	9.1772	9.38137	9.61927	8.66503	9.70184	9.63755	9.41985	10.3565	10.4188	8.87101	10.0489	9.07498	9.16717	9.32448	8.3909	9.42797	9.59155	9.97924	9.66895	10.0129	8.1856	9.32669	8.4578
IMP	9.13173	10.0618	10.058	8.89393	9.5965	8.49449	8.98098	10.207	9.01223	9.41607	9.11404	9.61623	8.63507	9.35608	9.17094	9.56374	11.0309	8.86714	9.39028	9.18083	10.8454	10.7342	9.11417	9.64174	11.2231	10.9208	10.5811	9.53785	9.83699	9.95114	9.05585	10.4055	10.1652	10.0525	9.69208	10.105	9.92956	9.58738	9.3903	10.103	9.94699	10.0726	9.86406	8.95952	9.61994	9.82557	10.3099	9.51085	9.51922
GMP	9.45495	10.0177	9.68207	9.47712	10.2433	9.42553	9.17833	9.58824	10.1465	9.22198	9.59167	9.62127	9.08953	9.29757	10.1405	9.58828	10.4521	9.30356	9.3423	9.67303	10.5439	9.93942	10.0684	10.4034	9.32929	10.0529	10.1545	10.4042	10.0886	10.5666	9.72056	10.3082	10.4969	10.8037	10.2884	10.6546	9.95409	10.2104	9.71705	9.46639	10.3184	10.276	11.8724	9.65533	10.5382	10.8172	10.8806	10.7441	10.1287
riboflavin	9.34943	10.056	10.6168	8.86008	11.1918	9.18311	9.19385	10.6977	11.6027	9.04009	9.54743	9.21415	6.91759	7.3011	8.66262	10.2524	8.16258	7.78706	9.63276	10.5907	9.89537	9.78621	9.45047	10.2571	10.1204	9.93033	8.10621	10.9188	8.79892	8.78597	9.67934	8.4619	7.58061	9.1279	10.2013	7.40939	9.99529	9.31104	9.08099	9.69767	10.4917	8.48104	10.7807	9.35047	8.95228	9.12781	9.46439	9.63748	9.45806
S-adenosyl-L-homoCysteine-posi	10.2074	10.561	8.94227	9.95102	8.7175	9.56584	8.75699	10.1741	10.4657	11.4267	10.6108	10.5475	9.37724	9.247	9.13505	9.63046	10.0832	8.84992	8.78353	9.10857	10.0238	9.70337	9.47616	8.90193	10.6507	9.70423	10.5847	11.7644	10.368	10.828	11.457	10.2924	11.3231	10.7483	9.36063	9.17078	9.29688	9.94301	9.85869	9.31072	8.48892	10.4069	10.538	9.33174	10.3149	12.7607	10.9779	9.93222	10.5321
S-adenosyl-L-methionine	10.104	10.3244	9.33479	10.4171	10.0163	9.42065	10.025	10.1411	10.1476	9.65492	9.89185	11.2922	10.0136	8.76524	10.1481	10.1325	9.35921	9.51612	10.6017	10.1652	9.7325	9.39552	10.1961	8.8707	9.77165	9.67773	9.10672	9.4703	9.14339	9.73755	9.46183	9.52731	10.0712	8.86891	10.4849	9.66454	9.54592	8.96385	8.25088	8.9388	9.60877	9.4994	11.7827	10.8059	9.55336	10.5912	10.263	9.69822	10.4869
folate	10.3516	10.2959	10.8246	9.67248	10.612	10.3377	9.58209	9.76474	9.4969	10.135	9.94213	10.201	9.24306	10.5125	11.3291	9.66938	10.0107	8.83421	10.3307	9.20625	10.6287	10.6564	11.0877	10.1291	10.234	10.4105	9.91112	11.7327	9.79904	9.68979	9.68454	10.5983	11.5881	9.84403	12.0177	9.89634	10.4739	9.94163	9.49403	11.5912	10.3426	8.74318	10.0644	9.66277	10.3315	8.77611	10.2591	9.79925	9.21607
7,8-dihydrofolate	10.6849	10.5731	9.12802	9.8879	9.6897	10.2546	10.37	9.16288	9.57432	10.1484	10.2244	10.7609	9.99414	10.3014	9.77273	10.3024	10.5974	10.1113	9.32131	11.3701	9.97386	9.86773	10.4173	10.3958	9.67344	9.58071	9.75813	10.43	10.4829	10.6131	9.49762	10.5622	9.26946	9.36818	9.28412	10.1078	9.47294	9.7829	9.42999	10.2167	10.1748	9.4003	9.37934	8.89413	9.15601	8.43306	9.51912	9.77666	9.69656
5-methyl-THF	9.8097	11.3241	10.3389	9.68826	10.1452	10.5832	10.7005	9.74611	10.2826	9.87485	10.7833	10.1133	8.58442	10.4744	8.98158	9.45	9.80816	9.63539	9.10504	9.72309	10.5945	10.5581	9.5533	10.423	9.46063	10.4388	9.32152	9.09208	8.83014	8.71538	8.83057	11.1462	10.7905	9.74479	9.90808	9.76694	9.8743	9.59414	10.529	10.2832	10.8642	11.1172	10.9469	9.83811	10.4224	10.1505	9.86558	9.96977	10.379
FAD	9.35458	10.4162	10.0327	10.2218	10.4002	11.101	8.77075	10.0625	7.83169	9.74769	8.65407	10.5933	8.85111	8.64296	10.4429	9.56136	10.0201	9.33348	9.20425	9.86463	9.77086	10.0096	10.4231	9.90253	10.7011	9.28924	9.43983	9.30024	9.02247	10.1406	9.07799	8.95324	10.43	10.8575	9.99141	9.06189	8.94065	9.44894	9.63499	9.73755	9.47621	9.76065	9.6076	9.36881	9.25253	8.7958	9.83585	10.4595	10.3629
sarcosine	10.3571	10.275	9.79368	9.74829	10.0136	10.0115	9.2643	9.66711	9.89285	9.97415	10.2125	9.94115	9.8052	9.54283	9.89751	10.2739	9.84578	9.2624	10.3313	10.2441	9.20685	10.3499	9.91772	9.9155	10.4119	9.87069	9.95776	10.2242	10.1899	9.69289	9.96284	9.92739	9.97571	10.1877	10.1944	9.29006	9.3632	9.48015	9.45096	10.0898	9.58972	9.92008	9.72615	9.93062	9.37584	9.46024	9.97293	10.0283	9.99658
putrescine	9.95837	9.70311	9.7053	8.60777	9.60535	9.09885	9.74272	9.69589	7.72526	8.90891	7.67349	9.09695	11.2078	9.91918	10.5233	8.17261	8.74129	7.8244	10.0911	8.5893	9.46541	9.64701	9.19417	9.92679	10.2455	10.3646	9.35899	9.11548	8.29517	9.8265	10.2106	10.4499	9.04047	9.21294	7.71556	10.5765	9.02642	8.59649	8.20123	9.64486	10.9856	10.1608	11.4242	9.37874	9.28563	9.80569	9.78499	9.90475	9.7688
spermidine	10.2054	10.1943	10.2556	10.0346	10.2218	9.82021	9.65775	9.78411	9.97993	9.74823	9.45425	9.60539	9.26942	9.92091	9.40936	9.46889	9.65241	9.61758	9.14087	9.75277	9.49888	9.48587	9.84793	10.7789	10.4184	10.4537	10.421	10.1602	10.2397	10.9007	9.36537	9.06118	8.37142	11.1686	9.8555	9.9712	10.2369	9.77195	10.4061	9.88216	9.78723	10.3625	10.0523	16.2694	9.16558	11.461	8.83673	9.21574	8.88612
N-acetyl spermine	9.48022	10.5698	9.76806	7.9399	10.5688	10.2215	9.99583	10.3328	9.88803	9.59868	9.44265	8.8646	10.5378	10.3673	8.87017	9.76691	10.3508	9.90558	9.66716	8.48587	8.89287	6.76749	8.89201	9.35321	8.3656	10.4925	9.66613	9.45051	9.93508	10.6272	9.72827	10.1919	9.54007	9.49613	9.81962	10.0757	9.86333	8.25492	9.92381	11.2915	9.97201	12.456	10.8377	9.68361	11.6663	12.9279	10.4093	8.42825	10.5303
N-acetyl spermidine	9.33621	10.2869	8.83388	11.1001	10.8167	9.80459	10.8299	11.1227	11.1468	11.1916	9.93888	9.81052	8.03428	9.75387	9.17721	9.50051	7.14998	10.3468	7.1215	10.1702	9.3943	8.44714	9.22801	9.94163	9.07832	7.02655	7.90584	9.54603	8.28787	9.17249	10.4369	8.39371	11.2032	10.3437	10.8484	10.1992	11.7469	11.7733	11.4904	11.0436	9.76497	10.4039	10.6233	9.99823	8.8857	9.33934	9.75191	9.11735	10.7372
Nicotinamide Riboside	9.93583	9.58133	9.52866	10.2718	11.408	8.08877	10.0595	10.5257	9.35405	10.3647	7.81852	10.4036	9.33458	9.80422	9.0582	10.2633	10.4938	10.3485	9.23059	9.47923	8.23814	8.81135	8.69075	9.31628	9.87348	11.1248	11.2018	10.795	9.53656	10.0356	9.51507	10.253	9.2016	10.3113	9.74513	9.67471	9.87295	10.3592	9.03238	8.74299	8.43667	9.71989	9.98508	9.94001	9.89992	9.82075	10.5226	9.81161	8.12826
cholesterol	10.6474	10.1444	9.75635	9.97994	10.4359	9.41839	10.2454	9.7988	9.56013	10.1209	9.40685	10.301	9.63835	9.02445	9.99756	9.73355	10.1229	9.59381	10.7582	10.6348	10.0295	10.1971	10.0336	10.1654	10.7939	9.80754	9.48955	10.2354	10.0596	10.314	9.72835	10.2778	10.1377	9.55697	10.2366	9.93709	9.56846	10.1803	9.94871	9.76295	9.41021	9.74933	9.9861	9.6112	9.44058	9.30153	9.58089	9.4433	10.2404
arginosuccinic acid	9.71776	9.79711	9.39812	9.83699	9.94162	9.46472	8.54712	11.7438	8.86749	10.0065	10.1966	10.9827	10.9089	8.6738	9.6365	9.4556	9.17909	9.90529	9.41296	9.8305	10.2951	10.178	8.77269	9.04156	10.1207	10.5792	9.77016	9.56713	9.90694	8.37289	10.64	9.0081	9.08226	10.3206	10.3135	9.92114	8.25189	9.81801	9.27416	8.71872	10.0905	8.99564	10.1555	9.89404	9.07078	7.96214	9.69317	9.57482	10.0254
phosphocreatine	9.90617	9.72685	9.81474	10.1613	10.0784	10.0474	10.0982	9.97061	9.65855	9.96406	10.2783	10.5212	10.0796	9.42026	10.1663	9.76073	9.47059	9.82235	10.3847	9.62709	9.92914	10.2006	13.7232	9.005	10.1919	10.0359	9.93519	9.75126	10.4142	10.1989	10.1571	10.0198	9.37435	9.42903	10.2062	9.64624	9.36712	9.75205	9.76075	9.90319	9.6937	14.2176	10.9118	10.2963	10.0526	9.39436	10.1015	9.9529	10.0366
retinoic acid	10.6234	10.4601	10.2979	9.59774	10.7812	10.297	10.1901	9.91072	10.7701	10.584	9.88633	9.91075	9.33837	9.61677	10.3057	9.95888	9.80499	10.312	9.95304	9.93434	9.34811	10.26	9.83633	10.0846	10.1501	10.0055	9.20946	10.3011	10.841	10.5404	9.57938	9.574	9.92275	9.46592	9.71645	10.0958	9.04855	9.29402	9.83847	9.44758	10.5214	9.96552	10.1915	10.5846	9.09144	10.3132	10.9348	9.36471	10.0182
Alanine_pos	10.3591	10.2766	9.79231	9.74799	10.0127	10.0128	9.26619	9.66899	9.89078	9.97143	10.2098	9.93542	9.80164	9.54093	9.89668	10.2731	9.84652	9.2632	10.3315	10.2445	9.20718	10.3487	9.91774	9.91525	10.4119	9.87197	9.9595	10.2266	10.1893	9.69267	9.96845	9.92981	9.97772	10.1882	10.1981	9.28501	9.35586	9.47181	9.44461	10.0842	9.58973	9.92076	9.72596	9.93187	9.37648	9.46134	9.97384	10.0295	9.99649
Proline_pos	10.0636	10.4673	9.89667	9.28044	10.2663	10.0398	9.11765	10.2798	9.65018	10.3756	10.4225	10.9468	9.69859	8.74442	9.67399	10.0869	9.23623	8.84029	10.1155	10.1346	10.0073	10.5026	8.72096	9.3326	9.67907	9.2929	9.63333	9.78896	10.0997	9.57212	10.2643	9.72921	9.65894	9.8416	10.295	9.75066	8.83849	9.23775	9.83085	9.63045	9.68407	9.57332	10.6688	9.67497	9.50914	9.89196	9.97355	9.4268	10.3647
spermine2	10.0882	10.526	9.97178	8.90891	10.4405	10.0038	9.65908	9.97819	9.965	10.0034	9.8888	9.6424	9.51714	10.4421	9.92397	9.76547	10.2577	10.2843	9.7461	10.0072	10.2283	10.1412	10.0255	10.3142	9.683	10.1171	9.71929	10.5067	9.7604	9.99568	9.78899	10.0535	9.91496	10.1236	9.81438	10.3613	10.929	10.0303	10.0468	10.2813	9.75681	10.0806	10.0633	9.71554	9.65225	10.0095	10.0712	9.37081	9.84258
Taurine_D4_pos	9.88388	9.82723	9.66479	9.34608	9.74951	9.94519	9.79148	9.62989	10.2792	9.85165	9.73207	9.88157	10.0213	10.4211	10.1717	10.1487	10.3753	9.71415	10.111	10.0039	9.96693	9.71374	9.71379	9.42847	9.69289	9.40547	10.0251	10.0813	9.98496	9.36583	9.53335	10.3298	10.0661	9.91903	10.0363	10.1116	8.97435	10.1839	9.61674	10.0932	10.0533	10.4694	10.0584	9.50765	10.2267	10.617	10.4519	10.0581	9.70552
phenylalanine_pos	10.0095	10.0623	10.0112	10.0188	9.93361	9.85558	9.75865	9.94292	9.93021	9.86114	10.037	10.0449	9.98151	9.88122	9.85642	10.1866	9.80086	10.0224	10.0943	9.89647	9.98582	10.0961	9.95992	9.98401	9.98373	9.88653	9.87846	10.0196	9.78549	9.98248	10.0751	9.81697	9.97114	10.1474	9.97511	10.0592	9.81057	9.95763	10.1172	10.3821	9.93369	10.0862	10.0753	10.0932	9.82913	9.72952	10.0157	9.85145	9.8964
L-Phenylalanine_D8_pos	9.72767	10.8487	9.42887	9.93558	9.8548	10.1807	9.76172	10.1281	10.596	9.84843	10.1391	10.139	9.63703	9.91538	8.78516	10.0025	10.038	9.66016	10.4574	10.3965	9.41658	9.42553	10.4516	8.52525	9.77262	10.2175	10.4599	9.34874	10.5418	10.0272	10.8316	11.3994	9.2438	10.713	10.1274	9.6808	10.0888	10.0926	10.1072	10.7873	10.2126	10.9965	11.118	10.2735	9.5206	10.3285	10.8055	10.1679	10.3109
Histidine_pos	9.89444	10.2033	9.8763	9.80882	9.88161	9.69438	9.63716	10.2471	9.88422	9.76567	9.98199	10.0294	9.92251	9.42952	9.94479	10.1081	9.72611	9.89788	9.95762	10.1084	9.79618	9.80408	9.90735	9.62729	9.84207	9.76558	9.83804	10.1534	9.8881	9.58322	9.83473	9.36523	9.91483	9.7489	10.0198	9.58887	9.75774	9.99952	10.1492	9.96639	9.59388	9.80071	9.81157	10.1379	9.77762	9.89347	10.0122	9.86035	10.098
DL-Histidine_15N_pos	9.98311	10.2278	9.8132	9.76506	9.79487	9.66472	9.59103	10.3766	9.90122	9.67476	9.96509	10.0036	9.88944	9.17528	9.96901	10.2272	9.70668	9.96369	9.75868	10.2868	9.75283	9.75747	9.96814	9.74964	9.78182	9.69012	9.92538	10.3229	9.85843	9.53927	9.84305	8.96696	9.73977	9.68738	9.92569	9.52376	9.5458	9.75519	10.1394	9.75715	9.47299	9.74852	9.79336	10.3838	9.60813	9.78462	10.1239	9.83308	10.0177
Valine_pos	10.0121	9.92269	9.76785	9.80937	9.64679	9.88061	9.73294	9.83304	10.1133	9.80202	9.823	9.75569	10.0007	9.65387	9.91422	10.1417	9.54832	9.8978	10.0289	10.0255	9.868	10.1579	9.88701	10.1461	9.90051	9.85829	9.8316	10.2556	9.79174	9.95585	9.63126	9.71853	9.81236	10.1485	10.1456	9.68212	9.79226	9.9581	9.8545	10.1222	9.83574	9.79756	10.1531	10.109	9.69131	9.8902	10.126	9.96111	10.0202
DL-Proline_D7_pos	9.97109	10.0617	10.1196	10.1168	9.89726	9.70217	9.18074	9.81851	9.83018	9.73743	10.3267	9.48351	9.83905	10.2975	9.19605	10.937	9.78947	9.42446	10.1266	9.89866	9.84891	10.4759	10.0637	10.1255	10.2937	9.99223	10.0469	10.46	9.70222	10.5469	10.3515	9.85604	10.0123	10.1537	9.79489	10.0444	9.95502	9.92692	9.91277	10.1184	6.33662	13.2717	13.1119	6.4688	12.613	11.833	11.3565	11.3885	4.31211
Isoleucine_pos	9.91545	9.96204	9.76238	9.76574	9.69404	9.66231	9.84928	9.88626	10.143	9.84228	9.93103	9.82858	9.89333	9.92482	9.61836	10.1231	9.52969	9.9264	10.017	9.8767	9.8065	10.1995	9.81111	10.1108	9.76844	9.79431	9.81357	10.2497	9.9578	9.95868	9.79477	9.92113	9.92339	10.0409	10.0235	9.57453	9.64884	9.91876	9.98081	10.2783	9.66473	9.90518	10.152	10.0054	9.68605	9.76265	9.87642	9.81492	9.75926
L-Isoleucine_15N_pos	9.8595	10.0082	9.6192	9.65688	9.496	9.35709	9.76623	9.77835	10.2979	9.66329	9.70858	9.62062	9.80969	9.82106	9.5686	10.2778	9.40346	9.96326	10.1504	9.82824	9.7796	10.3567	9.6319	10.2996	9.65917	9.7472	9.73906	10.5386	9.86785	10.0761	9.76597	9.88115	9.88292	9.99838	10.1515	9.80043	9.70917	10.1961	10.3203	10.6407	9.14979	9.81935	10.2191	9.89692	9.52412	9.95109	9.82241	9.69071	9.78233
Methionine_pos	10.0666	9.94275	9.86752	9.77153	9.71692	9.61596	9.57424	9.85293	10.3195	10.4654	9.85204	9.32821	9.21977	9.46703	8.68638	9.97292	10.1394	8.98899	10.0282	10.3756	10.6946	10.4921	10.1694	9.59069	10.0707	8.88237	9.52612	9.80751	9.97147	10.3018	10.334	8.58403	9.69889	9.70622	10.3107	8.62825	9.7348	10.8077	10.4012	9.84909	9.6491	10.5033	10.8021	10.4465	9.25339	11.5787	10.7241	10.6577	10.5101
Tryptophan_pos	10.1089	10.2983	9.89907	9.523	9.83847	9.99855	9.31312	9.45581	9.8167	10.0166	10.2881	9.56387	10.0318	9.05768	10.074	10.7182	9.61712	9.98465	9.70993	10.1605	9.89879	10.5985	10.0295	9.76454	9.93331	9.89335	9.46624	10.3392	9.81	8.92291	10.0914	9.69974	10.0614	9.90068	10.2049	9.79108	9.93569	10.2438	9.85486	10.0171	9.76774	9.95046	9.45608	10.0891	9.66771	9.27345	9.63931	9.74096	9.60194
References
1. De Livera AM, Olshansky G, Simpson JA, Creek DJ (2018): NormalizeMets: assessing, selecting and implementing statistical methods for normalizing metabolomics data. Metabolomics. 14:54.
2. Sysi-Aho M, Katajamaa M, Yetukuri L, Oresic M (2007): Normalization method for metabolomics data using optimal selection of multiple internal standards. BMC Bioinformatics. 8:93.
[truncated: 55 more columns]

## Sheet: S4 Table-Processed POD2
Table S4: Preprocessed POD2 data (normalized and log2 transformed)
POD2 DEL vs. POD2 CNT	2019-08-22
Metabolite	POD2_CNT8	POD2_CNT12	POD2_CNT13	POD2_CNT15	POD2_CNT18	POD2_CNT21	POD2_CNT22	POD2_CNT23	POD2_CNT31	POD2_CNT35	POD2_CNT24	POD2_CNT28	POD2_CNT29	POD2_CNT30	POD2_CNT33	POD2_CNT36	POD2_CNT41	POD2_CNT42	POD2_CNT37	POD2_CNT39	POD2_CNT43	POD2_CNT47	POD2_CNT49	POD2_CNT52	POD2_CNT53	POD2_CNT55	POD2_CNT56	POD2_CNT57	POD2_CNT44	POD2_CNT46	POD2_CNT59	POD2_CNT64	POD2_CNT65	POD2_CNT67	POD2_CNT69	POD2_CNT74	POD2_CNT75	POD2_CNT76	POD2_CNT50	POD2_CNT51	POD2_CNT77	POD2_CNT78	POD2_CNT19	POD2_CNT26	POD2_CNT27	POD2_CNT45	POD2_CNT60	POD2_CNT61	POD2_CNT40
glyoxylate	9.68891	9.33743	9.53605	10.0064	10.069	9.66147	9.82998	10.3041	10.0337	10.6594	9.31874	12.6117	9.69915	10.1463	8.94515	8.64752	9.12765	10.199	8.80778	9.90567	10.2594	10.49	9.28561	10.1317	10.1737	9.76046	9.42751	8.67876	9.67626	10.1119	9.72507	9.88412	10.3296	9.85008	9.82955	9.78153	9.65592	10.255	10.7215	13.9676	9.4714	9.46129	10.0051	9.83914	10.012	8.81846	9.79578	9.6968	9.86784
glycolate	9.75834	9.68298	9.26846	9.76977	9.6576	9.72113	10.0165	9.64793	9.24829	9.94004	10.3116	9.24308	9.99237	10.42	10.1235	9.60965	10.0328	9.63355	9.57651	9.53066	10.0828	9.63959	9.7814	9.91549	9.62808	9.78467	9.74273	9.29947	9.60052	9.83455	9.26539	9.98483	10.1183	9.94354	10.2706	9.6036	9.87819	9.59195	10.3186	10.3174	10.1248	10.4296	9.78277	9.60037	9.95334	10.0832	10.1477	10.1189	9.51465
pyruvate	9.46763	9.50082	9.27104	9.13497	10.2294	8.1967	9.08657	8.93334	9.7506	10.1732	9.63892	9.18698	9.56474	8.86482	10.4602	10.277	9.96041	9.96486	9.96009	9.5831	10.3743	9.88705	10.1628	10.9477	10.8882	10.7818	9.05666	10.4492	10.5741	10.5835	9.12747	9.73066	10.7603	10.7962	9.71583	8.91011	9.97623	10.4589	10.0045	10.8949	9.48301	9.75332	9.73136	10.0787	10.4989	10.9201	10.4127	10.4107	10.9322
lactate	10.3491	9.95263	10.0064	9.90378	10.6837	9.37437	9.43216	9.32621	10.5521	11.2424	10.1822	9.73227	9.9162	10.6007	10.0544	10.4766	9.62447	10.0417	10.2239	9.61748	9.73291	9.81775	9.83727	10.4219	10.083	10.2614	9.59398	10.2056	10.3666	9.71505	9.60523	10.04	10.8715	10.6724	10.1863	10.4655	10.4172	10.7799	9.89661	9.58842	9.87651	10.536	10.3679	10.2475	10.2592	10.1245	10.3986	9.6965	10.8049
2-oxobutanoate	10.3385	10.4309	9.47067	10.1735	10.23	10.0568	9.43174	9.92603	9.42232	9.91505	9.96885	9.90159	9.75109	10.7201	10.0751	9.83947	8.70756	9.86279	9.7291	9.85692	10.183	9.14861	9.61068	9.56001	10.6449	9.36124	10.2053	10.2587	9.81574	9.80116	10.165	10.6198	9.38598	9.34404	10.3639	10.2441	10.8477	9.69811	10.1125	11.1043	10.359	9.8061	11.3278	11.2971	10.3913	11.1854	10.1693	10.8473	10.0571
acetoacetate	8.88012	10.3143	9.65283	9.38805	9.55567	9.98516	10.1038	10.235	10.1201	9.959	9.98361	11.3695	9.48507	10.5837	10.4626	9.92234	10.1512	9.95492	10.921	10.3699	10.8374	9.52	10.162	9.76759	9.91033	9.62995	10.4589	10.686	10.1509	10.1757	10.5826	10.3411	9.62676	9.66079	10.0668	10.2897	10.3279	9.26457	9.73845	9.96269	9.93949	9.70677	10.3974	10.6318	10.4177	10.9548	10.1966	10.8732	9.45307
glycerate	10.2185	9.96682	9.98019	10.0478	10.1736	9.74107	10.177	9.47162	9.9304	10.333	9.85662	9.45005	10.0157	10.4228	9.37071	10.1559	9.67441	9.89113	9.51584	9.63213	9.60809	9.75871	9.76157	9.65464	10.1125	9.62151	9.73619	9.79361	9.41012	9.61488	10.0039	10.2213	10.5836	9.75183	9.92012	9.74677	9.09479	9.64309	9.51845	9.90201	10.1744	10.747	9.91109	9.74525	9.77012	9.87033	10.0187	10.4963	9.50126
uracil	9.84043	9.19527	9.41361	9.22862	9.40933	9.00537	9.31606	10.0343	9.44722	11.2447	9.50404	10.5	10.2159	8.81953	9.19039	10.0585	9.92313	10.4802	8.52456	9.61111	10.1523	9.88063	9.69352	9.43777	9.56782	9.43782	9.6195	9.4807	9.81975	9.74227	9.37494	9.24259	10.0207	9.28012	10.1549	8.63273	9.08335	9.66386	9.63729	9.21762	9.70415	10.6265	9.60759	9.9109	9.42215	9.38856	10.2079	9.29592	10.3952
fumarate	9.33053	9.69601	9.72635	9.72401	10.3305	9.15665	9.62897	9.47195	11.1454	10.7258	10.4088	9.98731	9.8099	9.94901	9.93128	9.68343	10.3191	9.48769	9.14836	9.22235	9.98378	9.66316	9.54709	9.69614	10.1371	9.86665	9.72562	9.83671	10.2573	10.0494	10.0049	10.3305	10.7607	9.58144	10.3497	10.4494	9.80292	9.6674	10.1352	9.83182	10.2906	10.0887	10.4399	9.6731	10.3498	9.72311	10.2657	10.0559	10.1297
Maleic acid	9.603	9.76782	10.1235	9.59336	10.3025	9.65194	9.84511	9.3433	11.0487	10.7452	10.4795	9.93971	10.0672	9.98746	10.1419	9.43661	10.1043	9.72093	9.17982	9.6526	9.8634	9.64743	9.66016	9.49849	10.2359	10.0187	9.87728	9.58784	10.0595	10.1009	10.2123	10.5713	10.6428	9.95168	10.302	10.1204	9.8305	9.49472	9.58484	9.69712	9.83665	10.2384	10.2893	9.47579	10.2416	9.69105	10.1457	10.2372	10.1043
2-keto-isovalerate	9.37877	9.62662	10.0769	9.66723	10.1322	9.58053	9.74417	9.40196	10.9265	10.6064	10.1809	10.0816	9.98433	9.80868	10.0862	9.22435	9.87736	9.75368	9.1377	9.45282	9.92473	9.41911	9.59959	9.68583	10.4464	9.97321	9.85777	9.96062	9.82221	10.0924	9.97501	10.2883	10.5553	9.75495	10.0731	10.1227	9.78613	9.2056	9.79898	9.44778	9.80555	10.0491	9.97397	9.28004	10.1066	9.73739	9.73967	9.80174	10.1318
Guanidoacetic acid	10.0368	9.75023	8.67271	12.1609	10.3103	9.62158	10.0957	10.6624	9.52828	10.1566	9.83736	11.5068	10.301	10.2412	9.68005	8.86627	10.9445	10.4499	8.98121	10.4592	10.7825	10.7617	9.27883	9.21705	10.5007	9.32099	12.4788	10.9356	9.48176	10.6151	10.3873	11.1439	9.5917	9.63051	9.69864	11.3325	10.7647	8.95792	10.1523	10.6253	9.38332	9.65458	11.1629	10.3468	11.3046	9.55097	10.1023	11.8405	9.8574
succinate	10.0718	9.85553	10.6236	10.0788	10.3837	9.80551	9.68129	9.30135	10.9253	10.3734	10.2575	9.66812	9.91426	9.81594	10.0838	10.3504	9.8868	10.064	9.95909	9.77934	9.75103	9.96725	10.1092	9.73546	10.3005	9.70157	9.45159	10.1534	9.92292	10.1194	10.5302	10.2826	10.8056	10.1996	9.73629	10.7621	10.3186	9.54058	10.0429	8.90034	10.447	9.70652	10.0721	10.3375	10.5228	9.82376	10.0527	9.90385	9.84369
Methylmalonic acid	10.0686	9.81977	10.6422	10.069	10.4025	9.91922	9.83997	9.36656	10.8644	10.3715	10.1903	9.72227	9.8691	9.68024	10.0152	10.2003	9.94544	9.87445	9.89758	9.70309	9.70269	9.99026	10.0034	9.80863	10.0564	9.72227	9.46474	10.112	10.013	10.2353	10.3149	10.2086	11.0611	10.3278	9.62816	10.8242	10.3543	9.47206	10.3051	9.2374	10.5491	9.62365	10.1945	10.0809	10.4693	9.84509	10.1141	9.82814	9.72715
3-S-methylthiopropionate	9.86265	8.71965	9.35895	9.83207	9.57168	8.91644	9.807	10.8791	9.99646	10.2761	9.06621	11.6633	10.3541	9.67488	9.85962	10.4294	8.8891	9.92753	9.64587	9.21952	11.9143	9.44733	9.78203	9.12369	9.71061	9.33479	10.1793	10.1515	9.8472	9.28138	8.72081	10.0435	9.28841	9.40306	8.75031	9.42646	9.9392	9.65869	8.43063	11.9181	8.43918	8.94404	10.5642	10.1495	9.7133	9.45227	9.54864	9.46141	10.5674
nicotinate	10.1499	9.55788	8.76367	10.0857	10.3028	9.21539	10.6872	10.7982	9.87857	10.4689	10.2864	9.98976	10.9368	10.1388	10.629	10.2589	9.54867	9.96561	9.1241	9.94085	10.5762	10.1517	10.372	10.9851	9.71383	10.2713	10.0902	9.75579	9.98582	10.2233	8.95338	9.84119	11.108	9.82612	9.3633	10.0051	9.96212	10.131	10.1552	10.1575	9.94698	10.0484	9.92983	8.87421	8.70285	8.10521	10.2827	9.72412	11.4751
taurine	10.6972	9.45378	9.46672	10.1939	9.72526	9.52523	9.89642	10.2068	10.3073	10.8777	9.53656	10.3484	10.5268	9.63373	9.78784	9.69886	9.79703	10.1119	10.0489	9.95362	10.1262	9.96522	9.88459	9.9318	10.5881	9.41924	8.87386	9.85939	10.1316	9.41618	9.89121	10.3332	9.62869	9.8934	9.59093	9.89384	10.1111	8.97649	9.97255	9.96635	9.89273	10.4559	10.1158	9.92968	9.89736	10.3517	10.4028	9.8551	9.26166
Pyroglutamic acid	9.92617	10.0484	10.2284	9.94355	9.90238	9.78612	10.2369	9.81193	10.1641	10.9207	9.26507	9.68881	9.98855	9.8855	9.84119	9.82272	9.74433	9.86051	9.283	10.0096	10.1444	9.9028	10.0541	9.96023	9.92248	9.77023	10.1457	9.96231	10.0785	9.83437	9.84333	10.1031	10.2424	9.80993	10.3398	9.60992	9.76948	9.94576	10.1788	9.96081	9.85684	9.96103	9.89507	9.70132	10.5704	9.37527	10.1547	9.93043	9.81678
Citraconic acid/itaconic acid	9.32061	9.9101	9.41752	9.95522	9.7129	9.38359	9.44464	9.56047	9.78701	9.93818	10.3933	10.5952	9.54764	9.62538	9.37995	9.32171	9.71382	9.17924	8.9368	9.18306	10.5309	9.55854	9.19731	9.67009	10.1076	9.97794	9.92909	9.70152	9.27022	9.3734	10.3451	9.9717	9.28788	9.46664	9.94106	10.0443	9.34269	8.74394	9.89667	9.27912	9.83153	9.61211	10.079	9.51899	10.1833	9.61788	9.96128	10.0346	10.1591
2-ketohexanoic acid	9.73449	9.81953	9.50577	10.4527	9.95751	10.0753	10.2305	10.183	10.2725	10.9458	9.99739	11.0215	9.90261	9.45635	10.9303	10.4218	9.78694	10.8533	10.7138	9.74155	9.39591	9.8292	9.2351	8.2155	8.97612	9.70591	8.72733	10.1703	10.3723	10.2865	10.3542	11.1387	10.5959	10.3629	9.97103	10.5229	8.89576	9.97474	10.9809	10.617	9.77548	9.79708	11.1772	9.62041	9.89155	9.59554	10.5936	9.87979	11.187
N-Acetyl-L-alanine	11.1738	10.7626	10.3827	11.4872	10.9988	10.5456	8.8085	10.9396	11.8158	9.5631	9.74809	9.05214	12.0644	11.4438	9.40907	11.3872	10.3576	9.53004	10.01	10.0349	7.88252	10.6756	10.0117	10.4021	11.8278	10.2604	9.97319	10.0333	9.14038	8.39527	9.19987	10.3252	10.9731	10.2382	10.5465	11.0038	11.3809	10.902	10.4093	9.39903	9.99524	11.7081	10.9711	9.46998	10.7416	11.2269	9.67442	11.0451	10.8008
oxaloacetate	10.0082	10.1007	10.0099	9.54637	9.68636	10.5442	10.2557	11.7756	10.0738	9.706	10.0547	10.0315	11.0137	9.325	10.4376	9.23208	9.95038	10.7908	9.05984	9.93283	9.6364	9.56793	9.62815	9.66377	10.0225	9.67807	9.79987	9.95563	9.89271	9.99722	10.3576	10.3386	9.56563	9.77632	9.70718	10.2952	9.49385	9.51771	10.4542	9.35647	9.90337	9.46238	10.1385	10.6941	10.2311	10.7275	9.76571	9.42493	10.2528
Hydroxyisocaproic acid	9.95226	8.99106	9.90456	9.95628	9.49845	9.93056	9.45927	10.0096	9.86803	9.44196	9.93387	9.9471	10.122	9.75558	9.90653	10.0152	9.47444	9.95451	9.64183	9.49035	9.85313	9.76682	9.9701	10.163	10.1569	9.96832	9.80512	10.1496	9.78715	9.3848	9.27817	9.81061	9.58163	9.44716	9.49518	9.39196	9.69211	10.0218	10.1618	9.82426	9.79746	9.93863	10.2984	10.0871	9.69346	9.87214	9.96479	9.89266	9.16031
malate	9.49647	9.44859	10.1326	9.30474	10.2776	9.23456	9.36508	9.27024	11.5405	10.9274	10.3234	10.0944	9.80197	9.86357	9.69907	9.49628	10.0903	9.59549	9.14257	9.34902	9.96989	9.66301	9.72152	9.78619	10.2401	9.83259	9.6324	9.73299	9.79908	10.0721	10.3367	10.5343	10.4409	10.2387	10.5079	10.6123	9.56928	9.55299	9.82219	9.48449	10.0622	9.91024	10.229	9.38433	9.94317	9.79067	9.69394	9.72461	10.1451
hypoxanthine	10.6732	9.25199	6.71498	10.4423	10.1927	9.41041	10.3627	10.0122	10.2354	13.0358	9.27611	9.5893	11.2271	10.3862	11.0935	10.2068	12.8471	12.8843	9.96024	11.5814	10.5783	11.0932	9.39157	9.01071	10.7917	8.51554	9.77516	9.28748	10.3949	8.50481	9.35398	11.4078	11.2901	9.0617	8.76216	11.9863	11.5739	8.78212	11.9726	10.5108	11.0971	11.3044	10.4217	10.5166	9.74181	10.8771	10.8088	11.8362	10.1743
anthranilate	10.1451	10.5374	9.49115	10.0975	8.8402	9.60548	9.49226	10.1082	10.2097	10.8424	10.0455	10.1918	12.0104	11.6542	11.8722	10.2012	11.6039	11.5178	10.8463	9.64713	9.8822	10.0981	7.1982	8.97904	10.2946	10.6975	9.37286	8.8727	10.3728	10.4111	10.1356	10.7862	9.70358	9.0929	9.53261	9.21687	9.38835	8.3542	11.2946	9.99341	10.4966	8.14078	9.84082	10.0905	10.3563	9.57327	11.0579	10.6975	10.6256
p-aminobenzoate	7.56236	10.4795	10.093	9.8681	7.67414	9.56099	7.73662	9.70292	9.63368	11.5881	8.9152	9.2893	10.9683	10.8719	9.93253	9.37001	11.8691	11.8637	8.75305	11.1248	11.1663	11.2564	10.1371	10.8503	9.38089	10.3283	11.0192	10.6189	10.6633	9.4407	10.4142	10.5079	10.1382	6.61369	10.0872	10.2393	9.66954	7.82711	10.4619	9.37514	10.2564	11.0568	10.3809	11.1054	9.29821	11.4641	11.0891	11.1916	10.6112
p-hydroxybenzoate	8.97797	9.47217	9.11584	8.63045	9.26632	9.22711	10.2171	9.72536	9.34618	9.80499	10.2024	9.28646	9.33768	9.18312	8.31199	8.94727	9.28898	8.34082	9.86169	9.87877	10.2847	9.97292	10.4504	10.2055	9.25315	10.5057	9.73059	8.36041	10.2696	7.30712	12.4076	6.97209	9.62249	6.59005	7.30288	7.59596	7.12467	6.95429	7.02884	7.36622	6.10337	7.85449	8.9299	5.42695	5.78049	6.72596	7.74005	7.38814	6.2799
acetylphosphate	10.3037	8.55894	10.068	9.35423	9.87663	9.01764	8.32106	8.60909	8.83115	10.0388	9.2631	9.23042	9.29333	8.46573	9.07564	9.24081	10.2733	5.68051	9.1624	9.6043	10.0994	9.79994	9.278	8.47839	10.2483	10.6632	8.84963	9.93145	9.69883	10.2582	11.0024	11.6933	10.8765	8.92166	10.57	10.961	10.8882	10.8813	11.0464	11.4664	9.48409	9.90394	10.0772	8.61249	10.0962	10.0861	10.5251	10.0712	10.1947
Carbamoyl phosphate	9.81142	8.2886	7.9459	9.59744	8.73124	7.80302	9.596	7.6914	8.41044	10.4331	7.67132	9.7257	9.7426	8.73685	8.39978	8.64599	9.76957	9.03581	9.73096	8.86107	8.6203	9.83705	9.56956	9.50384	9.23137	9.37653	9.25955	9.51797	9.31709	10.2743	9.64059	9.13779	9.94231	9.28335	9.39123	10.3214	10.0823	10.1602	10.2968	10.2616	10.5005	10.654	9.06334	8.75477	8.56641	10.9229	9.83581	10.1226	9.82241
a-ketoglutarate	9.8065	9.84949	9.80889	9.54903	9.95669	9.40072	10.1666	9.45407	9.43621	9.764	9.6311	9.50517	9.54802	9.82639	9.42231	9.61133	9.55045	9.41369	9.32204	9.77143	9.84358	9.37806	9.75964	9.33699	9.70309	9.50229	9.50923	9.37467	9.61488	9.51028	9.74	9.48126	9.80411	9.55439	9.58041	9.41592	8.93073	9.15592	9.77036	8.91985	9.88736	10.0044	9.38664	9.35097	9.71588	9.25112	9.82133	9.82204	8.97307
Phenylpropiolic acid	10.1147	10.0842	10.0596	10.322	10.09	10.4946	9.97678	10.1566	10.1954	9.86415	10.8047	10.6126	10.6892	9.9915	12.6763	10.2017	10.4817	10.3517	9.72991	9.60954	10.234	10.1343	10.2885	10.1586	10.4237	10.1782	10.4774	10.1436	10.1081	10.9573	10.3746	9.66443	9.69796	10.0343	10.4201	10.3748	10.33	9.80541	10.1167	9.66532	10.1973	9.55936	10.5218	10.8923	10.5586	9.66514	10.4026	9.98993	9.99087
2-oxo-4-methylthiobutanoate	10.5209	9.97767	9.11636	9.51913	9.44256	9.49312	9.49932	10.0376	8.94848	9.42367	9.81028	10.1027	9.77018	9.36922	10.2835	9.86804	9.69711	10.1594	9.11359	8.72453	11.2242	9.36525	8.56719	9.32383	9.33012	9.20948	9.50141	8.94487	9.37004	9.35944	9.2917	10.2322	9.16148	9.2275	7.84373	8.47838	9.26501	8.5384	9.72284	9.5996	9.37158	9.70172	10.9597	8.10884	9.8322	10.1568	9.34	8.69303	9.81944
2-Hydroxy-2-methylbutanedioic acid	9.41466	9.4218	9.5866	9.98377	10.6215	9.64435	9.46012	9.90535	10.095	10.5555	10.134	10.2014	9.98103	9.72644	10.0725	9.46309	9.24781	9.97914	9.76869	9.50023	10.5719	9.62663	9.25666	9.82312	10.036	9.52843	9.7901	9.58822	9.90101	10.023	9.86626	9.8731	9.81348	9.62329	9.88291	9.79656	9.77508	9.37873	9.3918	9.51528	9.8015	9.39394	10.8456	9.201	10.3262	9.71813	9.65165	9.75143	10.4495
3-methylphenylacetic acid	10.6764	9.52027	10.1999	10.0591	9.83621	10.1193	9.52401	10.274	9.3237	11.3229	9.25461	10.4743	11.2357	10.0566	9.8079	9.46525	10.3843	10.3774	9.60995	9.45174	11.1824	9.56822	10.2202	11.0042	10.9003	9.21149	9.74045	9.40116	10.3364	10.4374	8.9144	8.60307	10.9701	9.89049	9.7242	9.9518	9.68965	9.12528	9.39225	8.62615	10.856	8.78721	9.40899	8.08931	9.0102	11.2825	10.6851	10.6211	9.28983
xanthine	9.5459	8.32559	9.19533	9.00152	8.76084	8.98706	9.02801	11.2593	9.20089	11.2296	8.98261	11.4873	9.35963	8.54399	9.28261	8.80482	9.67055	9.70904	9.07664	9.15029	8.84108	8.53628	8.74962	8.48487	8.81785	8.45589	8.43483	8.7524	8.68717	8.30153	8.5767	9.46413	9.95246	8.87756	8.20547	9.68224	10.4909	7.49688	8.77926	8.08352	9.30576	9.46269	8.53955	9.46373	9.39508	8.91984	9.21809	9.17502	8.94767
Hydroxyphenylacetic acid	10.3525	10.0201	9.99933	10.342	9.95324	9.70365	9.9595	12.037	10.1463	9.99422	10.176	9.6694	9.91222	9.97894	10.2692	9.32112	10.4533	9.81462	9.77867	9.91186	9.90184	9.68071	10.0433	9.71934	10.2891	10.3787	10.2864	10.3626	9.98882	10.2433	10.5109	9.45635	9.85209	10.5217	10.0579	10.0406	10.6707	9.88882	10.2453	10.3006	9.86017	9.7172	10.997	10.366	9.83771	10.8865	10.0034	10.2998	10.4305
2,3-dihydroxybenzoic acid	9.80978	11.12	9.23573	10.0819	8.05978	10.8544	10.3407	10.3255	9.76964	9.20084	10.9044	8.52436	10.3763	10.242	9.73104	9.49009	10.1824	9.58706	9.52172	8.16352	11.0379	10.3421	9.96553	10.4369	9.8571	10.1095	9.83973	9.71933	9.54884	10.5461	10.7831	9.88473	9.68442	9.91825	9.56988	9.74718	10.9078	9.46388	10.0802	10.4213	10.0388	10.7803	9.40052	10.4376	10.2833	9.68434	9.71321	11.0337	10.0082
orotate	9.7565	9.55988	8.78897	9.61589	9.49309	9.79236	9.54695	8.31275	9.09977	9.58381	9.35987	9.72717	8.77111	9.49334	8.78981	8.74267	8.10879	9.30958	9.27508	9.66244	11.5468	8.68401	9.38352	10.7086	10.072	10.4041	10.0185	10.121	9.52419	10.7239	9.61125	9.46435	8.36772	9.22672	9.87018	9.309	8.84887	9.33662	8.41145	9.70932	9.02734	8.09533	10.1113	8.85095	10.1032	11.4044	10.4991	9.66917	10.1793
dihydroorotate	10.2766	9.74471	9.33381	9.80607	9.95811	9.85399	10.3746	10.3028	9.898	10.133	9.94291	10.849	10.0617	9.75777	10.0393	10.0034	9.68875	9.8157	9.62084	10.2048	10.7128	9.77496	9.87655	10.3965	9.96429	10.248	10.116	10.4759	10.13	10.148	10.218	10.3198	9.28799	10.0611	10.4379	10.1161	10.1552	9.8055	9.97431	9.93913	10.2718	9.41968	10.0434	9.87531	10.3055	9.64349	10.6322	9.58845	9.9741
allantoin	10.2189	9.704	9.56331	9.89139	9.06397	9.67028	9.51138	9.92223	9.95607	9.61559	10.1167	9.78469	10.1024	9.71319	10.1445	10.3466	9.59231	10.3967	10.0937	10.2162	10.3993	9.99338	9.18706	9.68949	10.0327	10.131	9.76307	10.0484	9.90238	9.64377	10.2526	10.0552	9.96343	9.95802	10.8832	9.99612	10.8234	9.73684	9.87388	10.4802	9.47938	9.83382	9.75393	9.79072	10.2082	9.51146	10.3658	10.3725	10.4613
Aminoadipic acid	9.52834	9.6056	8.99344	10.7102	9.08288	9.70882	10.3697	10.7984	9.84305	10.0872	11.1066	11.6593	9.93347	10.4171	9.67423	8.89106	9.48363	10.5758	9.01412	9.69611	11.1547	9.44318	8.98394	8.29457	10.0513	9.58217	11.6554	9.89975	9.384	9.58612	10.6912	11.0075	9.3978	10.4572	10.4762	10.5359	9.7133	9.10125	8.80465	11.1788	9.67665	10.3773	11.3489	9.92193	10.5937	10.5295	10.1292	11.3737	9.68134
Indole-3-carboxylic acid	9.83384	9.8469	9.14419	10.7134	9.04392	9.2038	10.703	10.8188	10.1903	10.1332	11.2371	11.3894	9.83665	10.4597	9.42334	9.0405	8.86067	10.187	9.06622	8.96225	11.4015	10.0401	8.9621	8.61426	10.1364	9.43827	11.6095	9.77253	9.40934	9.67588	9.48975	11.2425	8.78122	10.0419	10.3764	10.2096	9.83176	9.40354	9.06567	10.8804	9.11015	11.8041	10.9141	9.83515	10.8308	9.9077	10.1048	10.9687	9.51033
phenylpyruvate	9.57061	10.1111	9.53619	9.64332	9.81909	9.667	9.20966	10.2638	10.4818	9.42219	9.49228	10.6117	10.0622	10.066	9.47703	10.1689	9.57328	9.93954	9.45121	8.2947	10.6675	10.1793	9.57424	10.0056	9.65534	9.99092	9.63473	9.21231	9.44019	10.5302	10.6284	9.56596	9.53802	10.9412	8.79299	11.2093	10.2779	10.4041	10.1861	9.73594	10.634	10.5173	9.9598	9.46058	9.8453	10.1721	9.81942	9.15203	10.1883
Atrolactic acid	10.0878	9.63046	10.2654	9.96242	9.96779	9.90609	9.41502	10.496	10.147	10.1274	9.65763	10.2076	10.4889	10.0513	9.49178	10.2149	9.37719	9.8696	10.1685	9.45298	10.299	10.7279	9.52056	9.78457	10.5176	10.0071	9.19265	10.1714	10.0208	9.68067	8.90814	9.53182	9.94015	9.85001	9.73875	9.50104	9.75195	9.58291	9.29186	10.3526	9.49798	10.4948	10.0397	9.4684	9.67128	9.6098	9.5563	9.70117	10.457
Phenyllactic acid	10.3142	9.60843	10.2639	9.95956	9.7485	9.67737	9.6219	10.6482	10.1845	9.75189	10.0448	10.4482	10.538	10.0214	9.99925	10.2722	9.42913	10.1103	9.99157	9.77091	10.2745	10.0126	10.1768	10.0992	10.3929	10.1963	9.73885	10.4072	10.121	9.68076	9.84098	10.3597	10.4638	10.3511	10.0281	10.0901	10.5873	10.0657	10.0128	10.2026	10.025	10.4137	10.1385	10.0167	9.90253	10.0711	9.99511	10.1255	10.2754
quinolinate	9.0888	10.2561	9.52386	8.92547	9.3158	8.37436	9.46642	10.2312	9.06469	10.5047	10.0246	11.3087	9.66818	9.24312	9.13444	8.93898	9.51938	9.28515	8.39687	9.40924	11.6905	9.42089	9.54545	9.02099	9.53471	9.35998	9.81963	9.14364	9.48026	9.54497	9.56619	10.5513	9.75801	9.00536	8.88355	8.62039	9.33217	9.22712	9.19961	10.1445	9.50555	9.68647	10.5012	8.84163	9.25094	9.59539	10.9123	9.32431	9.55016
phosphoenolpyruvate	8.6509	10.2861	8.96134	8.83287	8.92246	8.13925	10.0389	10.0751	8.42535	10.1668	9.44364	10.5107	9.85101	9.38214	9.10157	10.1414	11.5682	10.1743	10.1197	10.2875	11.5783	9.34226	8.07959	7.80419	9.58601	8.77114	8.41139	9.04757	9.06185	9.02024	10.5701	10.3214	9.6167	8.94797	8.89594	10.4441	10.3126	8.99431	10.102	9.65535	10.6638	9.80356	10.1616	9.3885	9.73249	9.85178	11.4163	10.4512	9.3312
Uric acid	10.1291	10.041	8.94925	9.96347	9.69007	9.65754	10.4019	9.73019	9.9148	9.87624	10.0528	9.92089	9.58759	10.0337	9.6863	10.0388	9.36775	9.5879	10.2845	10.0609	10.2602	9.86997	9.78945	9.82858	9.52729	9.50299	10.0004	9.58615	10.0236	9.82938	9.78392	9.3883	9.84932	9.81326	9.59147	9.42333	9.75368	9.87796	9.57558	10.1609	9.39815	9.78376	10.19	10.1694	9.57517	9.79646	9.76765	9.79877	9.57705
dihydroxy-acetone-phosphate	9.30555	8.9279	10.0697	8.46152	9.26062	9.11846	8.76532	9.16945	7.20005	11.2125	8.55608	9.76918	8.97232	8.83866	9.30044	9.44968	10.4941	8.4933	8.96982	9.17411	8.59384	10.715	10.7853	7.81756	8.08546	10.7654	9.45254	10.793	9.96678	9.69364	9.14314	9.96402	10.3604	8.48273	9.76251	9.31189	9.40972	9.27776	9.2006	9.50067	10.2927	10.4167	9.84186	7.94718	8.76738	10.8226	10.2659	10.1766	10.1496
D-glyceraldehdye-3-phosphate	10.0722	11.8008	9.67825	9.40629	9.72233	8.71993	9.5224	9.10547	10.3926	11.922	9.42212	9.97576	9.30109	10.3299	9.2393	9.93853	10.7602	9.16554	9.5229	9.36208	9.83007	10.2914	11.5525	9.4806	9.22503	9.45922	9.23548	9.66176	10.1383	10.0276	9.79644	10.6274	10.179	9.26904	9.87223	9.31366	9.71525	10.3402	10.2293	9.81908	10.3507	9.98692	10.0131	10.0148	9.02388	10.1633	9.62295	8.65144	10.5504
sn-glycerol-3-phosphate	9.23273	8.77587	8.28705	9.73255	8.9534	8.59117	9.32343	8.95491	8.48359	10.7497	8.36834	10.0299	9.85643	8.48286	8.32471	8.97287	8.67388	9.04721	8.66027	9.37481	9.61947	9.46039	10.0566	8.79941	9.01643	9.81385	9.62128	8.56028	9.0851	9.66263	9.08578	8.68469	8.59415	9.02239	9.36623	9.17718	9.09164	9.48399	9.72447	9.28809	9.35318	9.26624	9.01369	8.31376	7.97252	9.68857	8.63587	8.78703	7.93657
shikimate	7.52215	8.93391	8.95402	7.62644	8.38449	6.16747	6.96651	9.01358	8.89692	8.88003	9.14547	9.20584	8.77263	7.82711	8.66346	7.95854	6.98189	8.2127	9.31752	8.84531	9.93351	8.40741	9.91183	7.40435	6.38404	7.52628	9.07163	4.35749	7.28944	7.48808	7.69689	7.57256	10.2674	10.5255	7.29778	6.81725	10.4494	7.34906	8.8627	8.25153	8.09326	7.16622	8.57059	6.79167	8.3957	8.93909	6.64037	5.70545	8.60583
aconitate	9.38587	9.90763	9.35619	9.85613	9.56962	8.95033	9.00431	10.0019	9.83416	9.72238	10.7236	10.6951	9.70784	9.70541	9.61629	9.01219	9.81181	9.93128	8.72929	9.06309	10.6872	9.45232	9.86931	9.82994	10.5429	10.1483	10.1985	10.1298	9.2403	9.69765	11.0093	10.4097	9.68302	9.52635	10.2252	9.77825	9.85697	9.48536	9.71206	9.42279	9.90238	9.47763	10.4033	9.48411	10.0532	9.76529	10.0327	9.81574	10.0258
allantoate	9.73822	9.25475	9.40582	9.48743	9.32292	8.57985	9.8743	10.8107	9.6287	10.9733	9.38597	11.4665	9.98049	9.77303	9.22964	8.78174	8.50963	10.2416	9.10372	8.91972	11.2387	9.56096	8.31873	8.97464	9.30527	8.94609	9.63083	8.78141	9.56919	8.67344	9.31486	10.1794	9.02269	9.19201	8.33986	8.30246	9.57935	10.4102	8.77852	10.9505	8.61116	9.7043	10.5667	8.77012	9.1131	10.1268	9.21705	8.93142	9.97086
Ascorbic acid	11.0906	9.74578	9.8675	10.8594	10.8591	10.5494	9.13226	9.39639	10.3204	9.84369	9.45533	9.93147	8.90089	9.40451	9.08816	10.2978	10.9372	9.17837	7.89178	10.1981	11.2917	8.97096	11.1348	9.85391	11.1585	9.5593	9.41301	9.09512	9.08097	9.56099	9.60363	9.84682	10.9448	11.2296	11.0021	11.0278	11.1284	9.75435	10.6015	10.7881	11.1463	11.2598	10.0908	11.2713	11.5052	9.27713	11.232	11.1339	11.1596
2-Isopropylmalic acid	9.66142	9.90429	9.99701	9.38656	10.2541	9.73522	9.51414	9.3215	9.49783	10.1101	9.68035	9.5956	9.78394	9.51994	9.68098	9.54717	9.81647	9.68347	9.50704	9.68488	9.99363	9.67699	9.72456	9.86492	9.68079	9.50804	9.54557	9.5353	9.64865	9.84011	9.78646	9.82469	9.3956	9.70683	10.0273	9.83165	9.74026	9.75411	9.97271	9.66468	9.92404	9.67525	9.72824	9.71715	10.0339	9.7669	9.56594	9.76487	9.90498
N-carbamoyl-L-aspartate-nega	9.97892	9.00877	9.60468	9.35706	9.01979	8.72279	9.98725	10.8603	9.32348	11.1331	9.28435	11.1994	10.0779	10.1428	9.60222	9.19555	8.62574	10.2919	8.77999	8.80676	10.7619	9.38321	8.63422	8.61954	8.91723	8.68405	9.37764	8.80378	9.01117	8.65005	9.56543	10.2922	9.51513	9.48988	8.46688	8.91883	9.54785	10.866	8.81797	10.6588	8.68035	9.95199	10.6864	8.98527	8.94631	9.68455	9.18254	8.76246	9.71358
Pyrophosphate	10.0589	10.1599	9.62071	9.47048	9.3001	8.99187	9.79979	10.3004	9.00007	10.037	9.62149	10.1596	9.36425	9.52359	9.3799	9.36103	9.80916	9.98385	9.24644	9.80453	9.9079	9.3525	9.09567	9.62523	8.9558	9.10994	9.60702	9.17679	9.45824	10.1944	10.1229	9.75294	9.5515	9.60161	9.52932	8.57359	9.34425	9.67613	9.56963	8.89493	10.0839	9.82099	10.5916	9.45658	9.84894	10.2236	9.6415	9.74831	9.54689
glucono-delta-lactone	11.0545	11.179	9.35477	10.0774	9.97048	10.1112	9.00889	10.5551	8.77951	10.0598	10.3254	11.5229	10.1332	10.0361	9.98945	9.74811	9.07527	10.4656	9.90789	9.68572	10.9759	9.48113	9.61299	8.58377	9.45848	9.46171	9.8895	8.44563	10.2382	9.71642	10.0232	9.5905	10.0363	9.90389	9.6677	9.35368	10.4792	10.2366	10.2414	10.7958	9.9049	9.52755	10.6843	9.56655	9.68796	11.1295	10.2403	10.1867	10.5325
myo-inositol	10.2801	9.54577	9.02452	9.84115	9.13075	8.85986	10.3594	10.9433	11.9279	10.289	10.4718	11.3655	10.5233	9.92041	10.2929	9.56662	8.4933	10.6289	10.2844	8.92203	11.5415	9.41373	8.87133	9.62611	10.8661	9.7853	10.1699	10.9855	9.82281	9.3773	10.1634	9.77546	10.0122	8.76103	9.30038	9.19451	9.45052	8.50187	8.18441	10.5125	9.83638	10.6242	10.9821	9.64709	9.20876	10.1377	9.61596	8.69728	10.1506
hydroxyphenylpyruvate	10.1624	10.5909	10.0639	10.159	10.4741	10.2088	9.96185	10.1005	10.3294	9.94294	10.4169	10.2258	10.0966	10.2326	10.2118	10.1876	9.72634	9.95914	10.2143	10.0141	9.95577	10.0536	10.0098	10.2759	10.2372	10.3905	10.0169	10.3692	10.3123	10.025	10.2116	10.1443	10.3224	10.3742	10.4868	10.1722	10.6603	10.0336	10.0857	10.4343	10.1564	9.88053	10.308	10.0382	10.0421	9.92577	10.1611	9.9401	9.98511
homocysteic acid	10.7971	8.59643	9.59678	9.61877	9.01138	9.25783	9.72554	10.3078	9.43069	10.0802	9.54617	9.72255	10.949	10.5023	9.8038	9.96449	9.55493	10.4424	9.13332	8.18759	9.44079	10.1582	10.239	9.51544	10.1839	9.7184	9.80303	10.0854	10.6812	9.81927	9.70561	9.78094	9.85448	9.15188	9.74468	10.2291	9.48892	11.149	9.27761	10.6782	9.96664	10.4224	10.273	9.47851	10.4051	9.11601	10.5938	10.7957	9.61921
4-Pyridoxic acid	9.51097	9.38016	9.69838	9.24633	9.93805	10.5617	10.3739	10.1643	9.98832	9.66308	9.42966	9.4171	10.4048	9.39773	10.2923	9.22335	10.1452	9.47732	9.45671	9.91199	8.81011	10.143	9.52998	9.30997	9.48531	10.0461	9.68409	10.3886	10.0391	10.294	9.42387	10.0444	9.45674	9.41415	9.612	9.93022	10.5907	9.76363	10.1488	9.8785	9.56633	10.1018	9.46099	8.95559	8.19582	8.27535	10.5925	9.54363	8.92526
3-phosphoglycerate	10.2443	8.99595	9.41771	9.63424	9.17283	10.2784	10.0678	9.93677	11.0141	9.81943	9.48545	10.2812	9.79619	8.78662	9.67949	8.90221	9.81678	9.43656	8.23927	8.58348	9.9448	10.2818	9.32091	9.78892	9.69028	10.0333	9.19106	10.1526	10.3139	9.50648	9.80124	10.496	8.5264	9.25816	9.64319	8.69388	10.6076	9.35628	9.45361	10.1902	9.33657	9.45275	9.4882	9.67943	9.64001	9.35918	10.3959	11.6481	9.7555
Indoleacrylic acid	9.75878	9.60914	10.1785	9.71101	9.75779	9.7383	9.93191	10.1912	10.2195	9.74452	9.90448	10.015	9.99596	10.0134	9.62094	10.2413	9.39163	9.8732	9.17619	9.72941	10.2252	9.61275	10.2865	10.3846	10.2371	10.1238	9.89215	10.5152	9.8574	9.637	9.43749	9.88757	10.3705	10.0011	9.61826	10.1034	9.82717	9.46914	9.57734	9.55263	9.72157	10.5129	9.81285	9.66063	9.55331	9.9974	9.7683	9.65841	9.53548
Kynurenic acid	9.71294	9.78523	9.53325	10.2549	9.9745	10.3039	10.2159	10.4331	10.2144	10.1624	9.67666	10.1035	10.6434	9.89101	9.42807	9.36782	9.39404	9.78304	9.28725	9.29025	9.72821	10.0894	9.64047	9.37456	11.48	9.83458	9.52434	10.0644	9.9062	9.55222	9.94568	9.84392	10.5624	9.7686	9.50046	9.74656	10.3602	9.62579	9.84003	10.1304	9.83584	10.3365	9.99643	9.6054	9.47902	9.58445	9.99796	11.515	9.68987
citrate-isocitrate	9.61466	9.57604	9.65469	9.90735	9.7595	9.24978	9.53989	9.29462	9.68814	9.89734	9.96498	9.88471	9.53392	9.5434	9.04285	9.33642	9.45404	9.09875	9.34898	9.66973	10.4764	9.76449	9.56058	9.54198	10.0493	10.0609	9.77936	9.7695	9.47206	9.55628	9.69193	9.59218	9.43059	9.19667	9.84346	10.0989	9.50168	8.42833	9.67612	8.89521	9.33217	9.35722	9.52579	9.58211	10.0058	9.51091	9.72686	9.95189	9.1895
isocitrate	9.40832	10.1723	9.34624	9.923	9.59191	9.49126	9.74814	9.5977	10.2297	9.61064	10.8489	11.0507	10.1449	9.7452	9.47738	9.31813	9.21039	9.5646	9.22588	9.34839	10.7113	9.65011	8.93341	9.85137	10.5762	10.1009	10.4984	9.97962	9.41552	9.33002	10.8125	10.3672	9.54593	10.0301	10.2126	9.98869	9.54264	9.78472	9.23385	10.0452	9.6811	9.39472	10.8199	9.48	9.92547	9.53744	9.55822	9.87791	9.67272
citrate	9.0883	9.52111	9.1869	9.79629	9.73988	9.03231	9.64291	9.21151	9.58428	9.74493	10.0179	9.95544	9.43155	9.46592	8.94714	9.37057	9.23892	8.8913	9.26848	9.47202	10.3759	9.42672	9.27988	9.45451	9.96837	10.0824	9.64223	9.5456	9.1174	9.57902	9.96676	9.62457	9.21919	8.69604	9.68525	9.78735	9.10947	8.13686	9.50266	8.5335	9.13202	9.1692	9.65318	9.19468	9.90902	9.41977	9.54485	9.76249	9.00926
2-dehydro-D-gluconate	10.0521	9.68839	10.0563	9.79594	8.94539	9.26998	9.76649	12.778	9.82632	10.0759	10.607	10.543	9.75252	9.44023	10.0852	9.1579	8.47599	9.55966	10.6521	9.34338	11.6778	9.47652	9.24286	9.76655	9.48345	9.58181	10.2343	9.30844	9.85679	9.95611	9.84828	11.9209	9.50387	9.4876	8.7951	9.05774	9.32712	9.56819	8.6001	10.248	9.11255	9.0716	10.6731	9.38074	10.0551	10.8689	9.4781	8.95318	10.0726
D-gluconate	10.7948	10.6525	9.55269	10.4076	10.2776	10.2622	9.71605	10.2054	9.70506	10.0869	10.8799	11.3147	9.75303	10.1258	10.9827	10.2352	9.54378	11.0506	10.4121	9.88129	10.7801	9.75997	9.91056	10.0646	10.2866	9.71471	10.6903	9.76018	9.92705	9.88577	10.8192	10.734	9.57204	10.0831	10.5035	10.154	10.6892	10.187	9.91705	10.5372	10.2281	9.84412	10.5639	9.52664	9.78541	10.553	10.5552	10.2081	11.0155
D-erythrose-4-phosphate	10.7956	10.4986	10.1661	10.1523	9.87443	9.3234	9.99934	10.1764	10.0357	10.2487	10.0405	10.8917	9.20977	10.2267	10.0696	9.5658	9.74446	9.79428	10.0425	10.0167	10.3462	9.72931	10.3252	9.92803	9.30184	10.1227	9.81322	10.0448	9.85164	9.70689	9.98059	9.63557	9.45805	10.2765	8.46777	9.37144	10.0069	11.17	9.70768	9.93786	9.8364	9.53841	9.42154	9.76197	9.86672	10.8524	10.3966	10.1751	10.0964
Xanthurenic acid	10.3252	9.72083	10.1076	9.87324	10.0009	9.72734	9.83068	9.70379	10.5025	9.86608	9.53084	9.58853	10.163	9.90367	9.76225	10.6092	9.29697	9.95647	8.74031	10.107	9.72911	9.67586	10.0864	10.4462	10.2818	9.96258	9.44282	10.4696	10.0467	9.07097	8.70187	9.75602	10.2876	10.0689	9.67192	9.83175	9.83985	9.30007	9.8389	9.34595	9.97338	10.7772	9.16563	9.55974	9.45066	9.73959	9.84041	9.94445	9.69064
D-glucarate	10.0376	9.19029	8.96436	9.29595	9.69188	8.91535	9.94398	10.5538	8.53098	10.5669	10.2829	10.7279	9.56815	9.10454	10.0484	8.46966	8.35837	9.88613	9.94334	9.46975	10.56	9.43876	9.28127	8.85385	8.99978	8.82453	9.80521	8.89208	9.80372	9.85195	9.51723	10.7022	9.64317	9.46038	9.06604	9.36494	9.0038	9.00982	8.94985	10.0576	8.86779	9.01339	10.5732	8.14399	9.20779	11.0047	8.74995	8.91948	8.93461
deoxyribose-phosphate	8.88522	9.28352	10.06	9.35073	9.48517	10.0822	9.56973	9.92465	10.1534	10.9281	8.53272	11.4379	10.0893	7.96223	9.84535	10.0568	10.1286	9.6197	9.2257	9.13265	9.98754	9.05346	9.10485	9.29022	9.29538	9.6431	9.55488	8.53479	9.48611	10.6555	9.49202	9.94908	10.3831	10.2368	10.3442	11.0277	11.2726	10.7287	10.1619	10.3124	10.3028	8.70126	10.4112	9.26655	9.88301	10.013	10.0571	9.01285	10.3342
pantothenate	10.0366	10.0874	9.89588	9.83503	9.80664	9.86758	8.97032	9.85187	11.5423	9.97453	10.1909	11.0275	10.2601	9.14983	10.3081	9.75846	9.3523	10.2187	9.48556	9.18096	10.4963	9.67432	9.61954	9.93416	10.9514	10.3821	10.9769	9.26524	10.3622	9.831	10.5119	11.2746	9.29908	10.2504	10.6585	8.59795	9.90414	10.5765	9.62747	10.4358	9.69296	9.12797	9.36592	9.86658	9.27138	9.83792	10.1608	10.0008	10.1268
deoxyuridine	9.94944	9.75652	10.2474	10.2973	10.7309	10.6719	9.97588	10.8446	10.4196	9.82866	9.48541	10.8542	10.0822	8.73274	10.3611	9.32673	10.1142	9.26552	10.2847	10.6911	9.77232	9.93514	10.7833	9.23623	8.77798	9.38476	9.06519	10.4765	10.4769	8.83765	9.96128	10.2017	9.76917	10.1162	9.9613	9.68076	9.64823	10.1157	9.37582	10.948	10.1245	10.3943	9.04426	10.6907	9.32829	9.88119	11.2869	10.1234	9.39304
ribose-phosphate	10.705	8.37496	9.92985	9.24257	8.76349	8.32532	9.05671	8.47576	8.84883	9.80018	9.00896	9.27851	8.60694	8.25155	8.84918	8.75033	11.3758	10.3643	8.9619	9.10215	9.24965	9.72411	8.8157	9.47841	8.9297	8.65776	9.57075	8.86327	9.46446	9.99026	9.22962	8.67268	9.88472	9.68102	8.50107	9.75244	9.76779	9.83854	10.6695	10.7038	10.3333	9.74996	9.68123	8.0929	8.287	11.0777	9.41906	10.9217	9.70463
thymidine	10.2559	10.6296	9.22831	10.15	10.7555	9.50526	10.0846	10.4957	10.3266	10.5676	10.433	10.0312	10.7048	10.5636	9.08235	10.6455	10.0849	11.2881	9.29369	9.76431	9.91356	10.3047	9.78459	9.37862	10.4524	10.2514	9.83042	9.71262	9.67782	10.2991	9.47486	9.62607	10.7398	10.6217	10.5995	9.11734	9.9479	9.43254	8.67717	10.8329	9.45963	9.98358	9.64999	9.64007	10.9074	9.37437	10.7212	10.3434	10.7407
uridine	9.03557	9.61685	9.63312	8.69503	9.01065	8.65752	9.6336	8.95367	8.54332	11.0781	10.1194	9.80867	9.70703	7.87995	8.65513	9.59674	9.7552	9.77005	9.26533	9.29158	10.3178	9.27409	8.99818	9.33745	9.24625	9.30351	10.0104	8.94542	8.46728	8.87949	9.55815	8.84477	9.67225	9.89858	9.57903	8.15288	9.41436	9.1064	9.92914	8.65299	10.4932	9.57383	9.62291	9.68712	8.79633	9.03963	10.061	9.48448	8.18913
deoxyinosine	9.37921	11.105	10.8534	10.7266	10.2546	9.7455	10.2708	11.3507	11.2131	10.4593	9.7923	10.1697	9.40377	8.47817	9.29827	9.98428	10.414	8.58991	9.24916	8.94072	9.04236	8.44275	9.02034	9.17083	8.8831	9.7726	8.82129	9.44991	9.23432	8.79276	9.37333	9.08581	8.74283	8.91227	10.3048	9.50942	8.41983	9.58917	8.70485	9.82726	9.35658	9.29409	9.66456	9.36441	8.91388	8.36035	10.8094	8.75802	8.97448
D-glucono-delta-lactone-6-phosphate	10.4461	9.92765	10.1732	9.54736	6.48645	9.64325	10.3282	10.8755	9.59843	10.3427	10.0764	10.2005	9.79785	10.3809	10.1698	10.1909	10.3782	10.071	10.3263	9.88573	10.3345	9.66189	9.65929	9.62278	9.37949	9.71977	10.1757	9.65324	8.62329	8.71002	9.47058	9.8426	10.6407	9.16521	8.40304	9.34413	9.73646	10.3336	9.94348	9.38306	10.0491	10.1915	9.9187	9.91999	9.23512	10.5234	11.0589	9.70128	10.5677
hexose-phosphate	10.0836	10.02	9.73008	9.90254	9.44269	9.52474	9.90368	8.89595	9.6497	10.7705	9.58318	9.8308	9.86093	9.27014	9.52065	9.6358	11.7327	10.1783	9.88946	9.76851	9.69945	10.034	9.9942	9.95643	9.78224	9.9703	10.1683	10.07	10.0543	10.148	9.53444	9.78209	9.99043	9.51943	9.33472	10.0806	10.6383	9.87563	10.7611	10.5677	10.3798	10.5347	9.07851	8.62488	9.06421	10.5109	10.2031	10.3849	10.2952
glucose-1-phosphate	9.85919	9.74188	9.77204	10.2375	9.7547	9.77208	10.0256	10.4316	10.2449	10.9168	10.1844	10.8729	10.4959	10.7445	9.84416	9.46958	10.0228	10.0102	9.56592	9.62076	10.1726	9.49582	10.0185	10.1336	10.4636	10.5815	10.4745	10.3179	10.3198	10.2105	10.302	10.4848	9.69063	9.85159	9.58547	9.73289	10.7034	9.83816	9.66247	9.99732	9.99953	9.79455	10.2733	10.1644	10.0625	10.4722	10.3884	9.81859	10.3204
glucose-6-phosphate	8.4863	10.6172	10.463	11.069	10.8505	11.1802	10.0091	11.4671	10.4252	9.95558	8.93721	11.0988	9.33737	9.30629	7.91035	10.2235	9.26493	7.93937	7.89027	8.79536	10.8007	8.4199	10.2607	9.1961	9.38796	8.47743	8.51777	11.1749	10.0852	11.41	10.6745	10.5741	10.6496	11.7953	9.69249	10.4922	10.8433	10.6521	10.339	10.454	8.80038	10.3545	8.87814	10.7572	10.0716	9.32625	9.85067	10.1067	10.7652
fructose-6-phosphate	10.2798	10.595	9.76652	9.43749	10.1	9.52369	9.85811	9.55731	9.92892	10.5627	10.5531	10.0596	9.10223	10.3806	9.46294	9.22238	10.9169	10.4299	10.5102	9.95953	10.1267	8.89726	10.2269	9.346	10.1025	10.1219	9.17489	9.79446	9.63355	9.98758	9.73029	10.2277	10.1398	9.68764	9.65919	9.6508	10.3139	9.85762	10.2499	9.90371	10.252	10.5142	9.92827	9.6711	9.49707	10.7445	10.2299	10.0467	9.09249
1,3-diphopshateglycerate	8.40681	9.3996	8.57708	11.4322	9.60778	8.5594	10.1887	8.66961	6.07184	8.55479	9.2074	8.77885	9.81149	8.88155	8.54792	7.60895	8.59538	11.0724	8.84044	8.56982	11.8326	8.87687	11.058	8.74633	8.64039	9.48902	9.74654	8.70625	7.55256	9.83066	9.42756	8.72012	9.32042	10.7866	9.31875	9.87311	7.15566	8.26686	8.53227	8.82528	9.96346	10.4055	9.9	10.1801	9.7229	8.18096	8.8673	7.47275	9.77152
2,3-Diphosphoglyceric acid	10.0527	9.90487	8.37543	10.0756	9.18843	9.10288	9.87782	9.77632	9.97064	9.56827	9.77159	9.76132	9.04887	9.77959	9.50959	10.1582	9.57727	9.64357	10.2446	9.86674	9.90199	9.94238	9.43513	9.58125	9.24799	9.07806	10.3317	9.60585	9.59837	10.1067	9.44911	8.91119	9.35526	10.1685	8.61447	9.13721	10.4895	9.87916	10.1432	10.2419	10.1354	9.85905	10.5157	10.4322	9.63905	10.5113	9.78077	9.95888	9.96735
S-ribosyl-L-homocysteine-nega	10.0975	7.92666	7.99246	8.71517	9.20528	8.20241	9.30808	11.6372	10.2503	9.94468	10.1894	11.5268	9.55467	8.82626	9.32097	9.86413	9.95142	10.4662	8.79841	9.91065	11.2854	10.0439	8.48373	8.36684	10.3946	10.1311	9.69168	10.3285	10.9608	10.4678	9.95482	11.0926	10.0303	10.5089	10.2624	10.5829	9.34356	9.5755	9.04215	9.64859	9.57976	8.92142	10.4756	9.1726	9.991	10.2336	10.9055	8.74134	7.63418
inosine	10.3867	7.55541	7.75344	9.15493	9.78143	9.08492	7.64855	9.32074	9.06974	10.0069	7.45067	7.51293	10.6923	10.2962	10.2467	8.78315	10.5111	13.4528	8.64624	9.30843	10.1257	11.1534	9.05741	9.78425	10.791	9.5227	10.6358	10.1394	8.7837	8.354	9.92986	11.2677	10.3933	10.8562	9.72073	11.3039	9.33327	9.37621	11.9323	10.2268	11.607	9.34249	11.0774	10.172	11.0261	10.7741	8.95626	13.5758	11.0209
6-phospho-D-gluconate	8.378	9.24444	9.36355	9.12273	8.26676	7.83383	8.18416	10.9993	8.09224	10.7415	9.66064	11.3538	9.63885	9.10692	9.95768	10.3468	10.1457	9.91599	8.48283	9.39399	12.4464	8.31872	10.1303	8.10958	7.79342	8.21367	8.31369	8.66456	8.68885	9.93124	9.98094	9.85888	10.5464	10.4522	9.11322	9.44276	10.3083	11.1932	9.47802	9.17581	8.44399	9.00879	9.9687	9.53713	9.29514	10.3391	9.76734	8.8238	7.90828
xanthosine	8.41112	8.60806	9.15467	9.29378	8.8317	8.55776	8.92167	13.7668	9.2492	10.1415	8.88439	13.5072	8.81566	8.41964	9.20172	8.0212	7.98232	8.4495	7.55332	7.98948	9.07374	8.07744	8.08531	8.08184	8.85477	8.40306	8.94166	8.7836	8.66694	8.44471	9.26594	12.8867	8.39485	8.6012	7.94298	9.04266	9.08905	7.99102	8.01453	8.66565	8.67714	9.25516	9.27692	9.5115	9.83713	9.01554	9.51545	9.28592	9.83093
D-sedoheptulose-1-7-phosphate	10.1189	8.71828	9.03404	8.59874	7.85798	8.04576	8.02884	9.83534	8.46085	9.67801	9.14224	10.7706	9.08862	7.88827	8.30756	8.51046	10.4332	9.34411	8.34415	9.36367	11.3745	9.34006	9.15338	9.52943	9.28906	9.21861	8.96857	8.60112	8.55013	8.6673	8.76831	9.32755	9.02909	9.33002	9.02391	9.21707	9.18844	9.51659	9.69655	8.86797	9.61666	8.67697	10.0657	7.26838	8.85138	10.7401	9.46819	9.32126	8.99008
N-acetyl-glucosamine-1-phosphate	9.0227	8.4793	8.64925	9.74408	8.48313	8.8288	8.89381	8.82126	7.81007	10.5107	8.97077	8.7566	8.96787	8.43037	9.28458	8.6451	10.0817	8.95624	10.0812	9.42492	9.51979	9.32757	10.0738	9.60838	9.45596	8.80669	9.75524	8.75035	9.1072	9.54993	9.95304	9.61562	9.41753	9.04795	9.00599	9.48712	9.96073	8.67131	10.5792	10.1486	10.8303	10.1755	9.74607	8.84693	9.06281	9.9838	9.86387	10.0205	9.95607
glutathione-nega	9.16541	10.1712	10.0852	9.7708	9.90054	9.2418	10.2372	9.79434	9.18014	10.9259	10.1861	10.3236	8.85844	9.66948	8.72932	9.7726	11.3222	10.4425	9.18912	9.17597	10.4392	10.416	9.8692	10.8585	10.9147	8.90724	9.13627	10.0535	9.99663	9.95013	10.5222	10.996	10.2833	9.98767	9.04998	10.8137	10.1286	9.21353	9.95093	10.4198	10.503	10.4244	10.3525	10.4776	9.5727	10.035	10.7374	10.1176	9.94437
dUMP-nega	10.8383	8.9182	9.22914	11.1822	10.4261	11.0197	9.80822	10.768	10.5081	10.9715	10.2376	9.11465	8.92211	10.1152	9.90913	9.71112	9.93385	10.9317	9.53986	8.46102	10.2564	10.7945	9.03647	9.80212	10.4393	11.1703	10.3079	11.4681	9.36424	10.7389	10.4972	10.1875	9.04009	10.1184	12.342	9.22865	9.60694	9.41817	10.2931	9.32034	10.4688	10.1864	10.437	9.44106	9.30654	10.1966	9.94489	11.0102	10.1866
O8P-O1P	10.2389	8.96987	9.91428	10.1111	9.50737	9.64743	9.88886	10.2117	8.34414	10.6197	8.3775	10.8707	9.75144	9.98634	9.66853	9.25435	10.5583	10.6841	9.17759	9.22891	10.4969	9.71991	9.1737	8.22968	9.37318	8.37866	10.2447	9.35003	9.13798	9.88376	9.77431	9.30508	10.7449	8.46848	9.89098	9.97955	9.9365	10.3519	9.55142	10.9668	9.30133	10.3096	8.62978	8.4949	8.11693	9.56947	9.79432	9.23363	10.3514
dTMP-nega	9.35836	11.3816	8.45172	10.1138	11.0598	10.3924	9.73222	9.93563	10.257	9.27822	10.4865	9.75796	9.94711	8.90225	10.6066	9.59624	9.91794	9.18932	9.73681	9.48463	9.36558	10.6472	10.0545	10.4686	10.6515	9.89482	9.75991	10.6609	9.79627	9.57154	9.76339	10.3535	10.2003	11.2063	10.189	10.8685	10.6333	11.2224	9.59296	10.9888	9.29662	8.63768	8.32811	9.91215	9.98109	9.68614	10.2038	10.3995	10.007
cyclic-AMP	10.0861	8.85943	8.42308	9.34092	8.83681	9.14136	8.8529	10.4656	10.5079	9.44994	10.0602	10.6775	9.50449	9.4837	8.69078	8.37365	7.43563	9.54163	7.1318	7.76451	10.2048	9.99072	10.6309	10.4774	10.8429	10.2842	10.6292	9.17432	9.30409	9.3199	11.2048	9.90944	9.63057	10.5486	9.85815	10.3197	9.82928	9.47696	8.11739	11.583	9.26632	10.0611	10.7268	10.6359	8.78765	10.6373	9.49916	10.4667	10.4119
fructose-1,6-bisphosphate	9.61584	8.71785	9.22622	9.716	9.03921	8.87189	8.3178	10.3833	9.62072	10.6493	9.42936	10.7917	10.1747	8.77433	9.10932	9.17912	9.3977	10.1951	8.92465	9.55718	10.8205	9.54004	9.80092	9.41529	9.7229	9.31948	9.19205	10.0709	9.75202	8.90549	10.1906	9.8977	10.1602	8.70246	9.78716	10.6189	9.4689	9.63517	8.8003	9.94471	10.3241	10.3998	11.1679	7.95803	8.11699	10.1335	10.1557	9.28722	9.34523
trehalose-sucrose	9.34602	9.38482	11.1307	10.1542	8.78171	9.91849	10.1539	12.0815	9.85395	10.2706	9.64948	9.56876	9.6826	9.40048	8.50904	9.28686	8.91497	9.18885	9.06977	9.10201	10.3829	8.89966	10.1317	10.0871	10.4323	10.4214	9.59032	10.2354	10.0989	10.4011	9.93284	9.85373	9.91989	10.1195	10.4289	10.1086	11.0683	9.53853	9.70523	9.32547	9.90683	10.7916	11.1997	9.96498	9.25238	9.51568	10.3068	9.17484	10.016
orotidine-5-phosphate	10.5632	9.9001	10.3783	9.10506	9.88305	10.0006	10.3511	10.8735	9.93541	9.06363	9.1028	10.6294	10.1514	8.76598	9.20293	7.94479	9.50854	9.52745	9.484	9.24783	10.2928	12.2808	9.55173	10.447	9.98219	10.7089	9.20816	9.90244	10.2461	8.88506	8.34268	10.0732	8.01602	8.09648	9.65971	8.85411	9.45197	10.6908	9.45442	13.227	9.92117	10.3687	9.5354	9.90026	9.1923	10.5322	9.56097	11.0981	13.3389
SBP	9.71406	8.36663	9.86427	9.42016	9.06298	8.90121	8.58942	10.2918	9.51092	10.6755	9.33184	10.7052	9.53516	9.96802	9.65444	9.95308	10.5746	10.8164	8.74273	9.41536	10.9893	10.1624	9.65968	9.76113	9.71151	8.39153	8.55535	8.87874	8.80785	8.90869	9.95801	9.98053	9.89521	10.1527	9.40946	10.3003	9.51946	10.0175	9.57467	10.0833	10.0039	10.5112	10.2995	8.92873	9.40999	10.9793	10.467	10.3049	10.876
S-adenosyl-L-homocysteine-nega	10.059	9.78965	10.6225	10.0647	8.23906	10.6324	10.6042	10.6159	9.94703	10.2695	11.6309	11.5349	9.00085	11.1293	11.3983	9.59695	11.1647	9.77872	10.4154	10.2444	9.83015	9.00624	9.9823	9.5294	10.2288	10.0033	10.2185	10.3508	9.50278	9.82388	10.1688	10.0085	9.78605	9.78325	9.82522	9.48175	10.0407	8.8272	9.13684	9.9357	10.2126	10.1186	10.497	9.26449	9.52115	9.0924	8.94215	10.3769	10.5075
5-phosphoribosyl-1-pyrophosphate	8.60122	9.76254	9.32891	8.82898	8.41324	9.74568	8.49538	9.29438	9.06722	9.22476	8.78013	10.0071	9.05242	8.74344	9.28442	8.92081	9.50834	9.46622	8.7841	9.00414	9.64776	8.29779	10.1449	9.0649	8.79457	9.9344	9.28157	9.68319	9.01452	8.25211	10.4136	10.9781	9.65331	9.83295	10.3204	9.97347	10.0698	10.1197	9.85482	10.0183	8.91882	9.40057	9.2744	9.00191	9.3554	8.36711	9.40399	9.48094	10.7754
OBP	10.1063	9.28924	9.96623	10.4663	10.1501	9.78748	7.84584	10.2429	9.85903	10.9519	8.91762	10.6641	8.71738	9.57075	9.32645	9.95877	10.2543	9.58474	8.44301	9.3409	11.6329	9.98465	10.0316	9.27454	9.78708	8.56312	9.18055	9.44633	9.05369	9.75001	9.88531	11.096	9.95913	9.34629	8.21784	9.49902	9.73908	10.5332	9.35398	10.6152	10.0052	10.5041	9.29805	8.18672	9.09395	10.5429	8.4217	10.0445	9.68148
dTDP-nega	10.2769	10.3394	9.76739	10.509	10.7502	10.2807	10.5427	10.3343	9.66805	10.3314	11.0827	11.0798	10.8642	10.6415	10.5856	10.3519	9.95515	9.59699	10.1443	11.4812	10.0675	10.4293	10.4807	9.24296	10.5708	10.1216	10.8006	10.2561	9.91799	9.72108	10.5834	9.92867	11.5564	10.3313	10.8224	10.664	10.3503	10.3719	10.5316	10.4376	9.58587	10.3642	10.5467	10.2574	10.1652	10.4756	9.51006	10.2355	9.1461
CDP-nega	10.8913	10.8024	9.9647	11.14	11.4583	10.0352	10.7923	11.3307	10.8082	10.2876	10.495	10.8195	11.0964	10.359	10.2715	10.581	10.2572	10.4242	9.42762	9.57859	10.1657	9.32855	9.27	9.48328	9.82462	8.05017	8.49006	8.37546	10.3471	9.00249	9.80045	11.2042	11.8987	9.22687	10.1057	10.2341	10.3255	9.90364	8.1975	9.15948	10.1932	9.64531	10.1977	9.26903	9.3052	8.17032	9.49514	9.23798	10.4464
Cholic acid	10.9028	8.88577	10.2987	9.95766	10.2613	9.35906	9.96844	9.40416	10.5274	10.3811	10.0495	10.1114	9.64745	10.0035	10.1957	9.79652	10.3353	10.6501	9.86657	11.4933	9.89243	10.0366	9.94651	10.4211	10.2031	10.4495	10.5607	10.461	9.43799	10.1021	10.0816	9.9728	9.42034	9.33988	9.40639	10.3256	9.83687	10.1235	10.3244	9.89106	9.93381	10.277	9.91546	10.7512	10.0688	10.2965	9.93328	10.2704	10.7505
trehalose-6-Phosphate	10.0201	10.1561	10.2188	9.6849	10.1783	9.77738	10.222	9.68685	9.84637	9.24658	10.2446	10.5062	11.0042	9.52549	10.2288	10.4168	10.3237	9.54018	9.53664	9.94508	11.301	9.74562	9.68915	10.1427	10.526	10.03	10.2805	10.3483	10.522	10.466	10.5184	10.3728	10.0499	9.87744	9.8337	9.46846	9.92515	10.7674	9.7242	10.2995	9.48855	10.1362	8.833	9.96623	9.36745	9.00564	9.62038	9.51805	9.78903
cholesteryl sulfate	9.84781	11.26	10.2532	9.5362	9.29187	9.77728	9.95473	9.59889	9.58548	10.1652	8.9225	8.70035	9.00503	8.96239	8.3888	9.52325	10.0014	9.27295	10.5376	9.94249	10.1046	9.90622	10.2767	9.26538	8.09719	8.62553	9.08484	8.97574	8.75077	8.7008	8.9765	9.74111	9.98646	9.16889	9.39253	8.54148	9.28692	9.32086	9.8129	9.68184	8.94688	9.42862	10.178	10.0272	8.57245	10.1606	7.86802	8.47905	8.62458
CTP-nega	9.60503	9.19129	8.97132	8.41685	9.38366	10.1093	9.73145	10.3063	9.84996	9.76388	9.11205	11.1771	8.74416	10.4632	9.56295	10.2434	9.57101	9.58889	9.7277	10.2824	11.1987	11.3026	10.5782	10.2013	10.1927	10.2633	10.0843	9.83877	8.57186	10.7099	9.33323	10.3197	10.0573	10.4792	10.0483	10.6048	11.1499	9.72565	9.83415	10.9738	9.78456	10.5187	10.1658	10.2816	9.13717	9.84332	8.85922	10.4048	9.45285
Taurodeoxycholic acid	10.838	9.64996	10.2363	9.82315	9.57596	9.92348	11.1273	10.0197	10.577	9.97722	9.98487	10.743	8.98864	7.97537	9.43117	9.44264	9.32773	8.52718	10.1959	9.84015	10.4235	10.1483	9.48342	9.80091	8.8106	9.74843	8.92836	9.85436	9.45612	10.5056	9.28102	10.4163	10.0477	10.5745	8.45393	9.5834	10.1388	9.34154	8.25459	10.9204	9.25834	10.1428	9.42873	9.67593	10.331	11.0984	10.101	9.99382	9.05491
GTP-nega	9.96008	9.49819	9.31312	8.8533	9.79823	8.70265	10.3256	9.098	10.2826	9.35126	9.66944	9.12452	9.54977	10.0638	10.3523	9.45147	9.25648	10.9024	8.9566	9.67223	10.4623	10.1214	10.8467	10.5138	9.25753	10.5566	9.6096	9.83106	8.78462	9.29506	9.48476	10.3873	9.86536	9.69514	9.26706	9.68531	9.82015	9.62634	9.81058	10.9886	9.55417	10.1261	10.0126	10.0794	9.63737	9.79218	10.2032	9.83894	10.6615
guanosine 5-diphosphate,3-diphosphate	9.33264	9.48428	8.97616	9.14154	8.68092	9.08342	8.10211	9.7312	9.83602	8.93685	9.42758	9.41597	10.0269	9.74019	9.33443	8.83191	10.1863	10.2577	9.3137	9.39069	11.0312	10.1792	9.6213	9.85586	10.1085	9.31015	10.1636	10.3722	10.149	10.2233	9.44154	9.29079	10.0915	10.6316	9.81737	9.41549	10.5256	10.0866	10.2917	9.7798	10.547	11.1346	10.1183	10.3638	10.2019	9.98493	10.4325	10.5292	10.212
glutathione disulfide-nega	9.89968	10.6646	9.18682	9.42673	8.71381	9.38317	9.00411	8.47612	9.98393	9.54416	10.9305	8.46826	9.61166	9.99159	10.0245	9.7811	13.6986	9.58056	10.367	11.7495	11.0827	9.57419	9.87295	9.26623	11.3521	10.9793	11.8676	11.0351	10.5917	10.6096	10.7881	9.72863	10.1379	10.553	9.65253	11.6896	10.1328	10.3535	9.99618	10.4658	10.2099	10.177	10.8542	10.2305	10.2111	10.2405	10.2699	10.4728	10.0902
2-hydroxygluterate	10.032	9.96567	9.82919	10.626	9.91815	10.0115	9.39697	9.75617	10.1985	10.8633	10.8	10.8931	10.4303	10.4169	10.7124	10.2117	9.50216	10.3966	10.3899	9.27832	10.7381	10.1417	9.93725	9.97934	10.1841	9.97544	9.40015	10.4296	10.6134	10.5113	9.36778	10.7398	10.6512	10.2181	9.99274	11.5634	10.3525	9.23439	9.83799	9.3298	9.8259	9.83159	11.234	9.55633	9.9707	9.24441	10.3131	10.2359	11.3997
2-deoxyglucose-6-phosphate	10.3303	9.26658	8.67437	10.1676	8.12812	8.10746	9.85357	9.64284	8.49533	8.71995	10.0762	9.74419	9.70904	8.73498	8.18994	8.88745	10.6117	10.2905	9.20323	9.36144	11.0676	9.64989	10.6999	9.5428	9.58179	9.29135	10.4249	9.25392	9.71808	9.16386	10.0653	8.9278	8.85055	8.37264	8.01823	8.76009	9.26441	9.11557	10.296	10.3917	9.99489	10.0812	8.98142	8.49838	9.783	10.2214	8.55175	8.7827	10.2448
4-phosphopantothenate	9.36832	9.0607	8.88687	9.39821	9.28424	8.32634	8.65993	10.188	8.71663	10.9038	9.71777	10.4759	10.3365	9.8452	10.1971	10.4421	10.073	10.6924	8.21222	9.61235	11.263	10.2219	9.28512	9.30669	10.105	8.85635	8.95319	9.33939	9.70882	7.91104	8.68387	8.59793	9.96121	8.07794	9.69484	9.05928	9.39328	7.86732	10.7397	10.0333	11.1892	9.55759	10.6002	8.74411	9.29893	10.1682	9.65838	8.84134	10.1586
dehydroascorbic acid	7.68557	10.1292	9.9497	10.2607	7.39227	10.3783	10.7865	10.6532	7.54928	10.7477	9.72259	10.3534	9.92205	10.0137	10.6643	9.73638	10.7393	10.5667	10.4847	10.7267	10.5905	9.7724	9.52763	9.90773	9.44767	9.43646	9.0519	9.32442	9.36154	10.0127	11.0899	9.41853	8.64739	9.52076	10.2708	10.1683	10.3493	10.2577	10.6838	9.67534	10.3388	10.7753	10.897	10.2365	9.72808	10.1807	10.4359	11.022	10.789
3-hydroxybuterate	10.8689	10.47	8.10735	12.1187	8.05969	11.358	9.47971	11.794	11.408	8.10104	9.60612	11.5865	10.4799	9.30294	9.34404	8.67247	10.9551	10.8376	9.62521	11.5124	8.00602	9.91141	9.76391	9.68032	12.9656	9.78955	11.4755	13.4373	8.73022	9.41412	12.4431	10.1981	9.41692	9.55452	13.1104	10.2665	12.1615	7.66454	9.5814	11.2127	9.7988	9.05914	9.48215	13.1534	10.788	9.95292	8.83051	11.766	9.9309
itaconic acid	9.32201	9.91177	9.41783	9.95213	9.7102	9.38041	9.43768	9.55283	9.78748	9.94545	10.3859	10.5882	9.54286	9.60723	9.36449	9.32609	9.71447	9.18093	8.94299	9.19029	10.5431	9.57121	9.20699	9.67252	10.1111	9.97032	9.9227	9.6914	9.25197	9.35747	10.3643	9.98936	9.30508	9.47701	9.95238	10.041	9.34062	8.74667	9.88783	9.26636	9.84465	9.62128	10.0899	9.5185	10.1867	9.63688	9.97924	10.0532	10.1614
Succinic acid_neg	10.0753	9.85749	10.6285	10.0766	10.383	9.8127	9.67754	9.29775	10.9337	10.3634	10.2736	9.679	9.93629	9.82852	10.1	10.3683	9.90258	10.0821	9.97505	9.79427	9.75117	9.97437	10.1122	9.74712	10.3073	9.70534	9.46283	10.1564	9.93583	10.1209	10.5455	10.2973	10.8164	10.1724	9.75144	10.7809	10.286	9.52321	10.0373	8.92076	10.4489	9.69635	10.0508	10.3366	10.5202	9.82321	10.0491	9.9215	9.84682
AMP_15N5_neg	11.0096	10.9815	9.70172	9.31175	11.2326	10.4171	11.1781	10.7451	11.2296	10.4088	6.09797	11.3744	11.6381	11.5478	10.9554	10.3007	10.3715	11.7132	11.2957	9.20094	11.86	12.62	12.5796	9.84751	11.591	11.0399	11.3221	11.3234	11.1083	10.2335	12.5485	12.0567	6.94208	10.773	12.4461	11.7618	9.94899	12.1032	11.3703	11.7998	11.6024	11.5556	6.23956	11.0061	8.03215	11.8266	10.4835	10.5202	12.3865
Succinic acid_D4_neg	8.68809	10.5078	8.31972	10.2105	7.69252	9.14423	10.4803	10.2691	10.655	9.60071	7.71182	10.7848	9.78019	9.40156	7.25911	9.71686	8.86013	9.39472	10.5286	10.6835	8.02241	11.2545	10.9061	9.248	10.897	8.14694	10.4016	8.14696	6.92106	10.4384	11.2457	10.508	10.3825	11.0428	8.61522	9.4309	8.44528	10.8956	10.5666	10.5994	9.87752	9.02022	10.8634	10.2444	10.075	10.1454	9.81989	10.4421	10.7802
GMP_15N5_neg	10.5716	10.5133	8.79401	9.64531	10.8251	10.2245	10.7845	10.654	11.0424	10.0829	5.86891	10.8968	10.7902	11.0698	10.786	10.3543	10.9284	10.9785	10.6405	9.79476	11.3395	11.6099	11.7738	10.0169	11.0065	10.4041	10.9842	11.0354	10.3917	9.79842	12.944	11.9892	10.7012	11.0382	11.8013	11.2449	10.6414	11.4216	10.312	11.3178	10.3957	10.7443	7.59509	10.0504	8.61837	10.5376	9.85033	10.3349	11.8619
Urea	9.84352	8.89849	9.52656	9.39309	8.98264	9.04775	9.80937	10.1576	9.33981	10.3163	9.65718	10.85	9.68984	9.15624	9.40477	9.63642	8.7221	10.0197	9.64649	9.78332	10.8234	9.46679	9.40377	8.96017	9.35599	9.1036	9.89883	8.94022	9.88463	9.1713	9.50454	9.63491	9.29998	9.35758	9.4771	9.29301	9.39252	9.67952	9.19124	10.4579	9.13991	10.0724	10.2823	9.2135	8.97736	9.85114	9.89822	9.09897	10.1367
ethanolamine	9.60106	9.09888	8.44706	9.95315	10.4419	9.40151	10.3908	11.1244	8.98208	10.4726	10.5892	10.7818	9.85178	9.36887	9.42985	10.4513	10.0381	8.98764	10.3657	10.5946	11.1403	10.371	9.99539	9.39746	9.79946	9.91953	9.90326	8.97469	9.37713	10.2789	9.12039	15.0465	8.20419	8.25055	9.32488	14.1707	7.63402	15.6701	15.1024	14.6558	17.6274	19.0391	17.3264	17.4897	17.1349	17.0774	10.1577	16.363	9.45669
glycine	10.0031	10.321	9.81776	9.70492	10.3974	9.50779	9.77326	9.37232	9.48887	9.43915	9.49614	9.62637	9.62186	9.49495	9.2426	9.59843	9.29245	9.27898	9.85488	9.78533	9.21725	9.02701	8.56814	8.30433	8.76814	8.8105	8.92789	8.76713	9.04718	9.0874	10.1069	10.0988	9.65676	9.2578	10.4081	9.84455	9.52888	10.0645	10.2592	10.1271	10.2432	9.72708	10.424	9.40799	9.8042	8.84721	9.36968	9.40484	9.57115
alanine	9.94886	9.76036	10.0971	9.59886	10.049	9.39191	9.73648	8.86493	9.94745	10.3965	9.86919	9.48552	10.187	10.0402	9.70212	10.2505	9.08211	8.92563	9.70456	9.27159	9.94374	9.44357	9.8375	10.0151	9.7564	9.8517	9.16568	9.4754	9.82065	9.2936	8.88095	9.50543	9.54041	9.97147	9.51681	9.75094	9.28404	10.1781	9.33978	9.42355	9.8339	10.7476	9.77907	9.27656	9.60679	9.8655	9.86483	9.4727	10.0475
betaine aldehyde	10.2207	9.77683	10.0738	10.3318	10.0655	10.252	10.3905	10.6692	10.3517	10.0278	10.0836	10.4127	10.4625	10.7158	10.1748	10.6584	10.0585	10.2356	10.2287	10.1983	10.318	10.1541	10.3319	9.95905	10.2447	10.1488	10.1547	10.4562	10.4233	10.0492	9.78511	10.2824	9.96503	9.96736	9.82429	10.4439	10.1354	10.1618	10.0634	10.3852	10.2195	10.554	9.60354	10.5156	10.447	10.1512	10.2856	10.7851	10.3403
choline	10.0281	10.1668	9.04418	9.88362	9.96657	9.04929	9.64505	10.9071	9.97395	9.6032	10.9329	10.9819	10.2066	10.018	9.69253	9.86016	9.36917	9.30296	10.0871	9.5041	10.3378	9.07408	9.49123	9.42881	10.6917	9.4344	9.00096	9.67913	9.81624	8.70306	5.37493	17.1079	5.27208	4.86444	3.06043	16.4781	5.86317	17.0901	14.5034	15.6805	13.9791	15.6959	14.596	15.1921	14.5923	13.8364	15.2959	14.1831	11.9898
4-aminobutyrate	11.3102	10.9145	11.2961	9.25717	10.3372	11.2385	11.5647	9.52897	9.14292	11.5102	7.49313	9.13837	9.74044	7.50133	10.2975	9.93638	9.87607	10.0431	7.32299	9.28825	9.54267	10.2012	10.3063	8.19325	9.64844	10.4655	9.93426	10.7509	10.6619	9.71331	8.93844	8.22507	11.3846	10.0794	9.64912	10.1042	9.35728	8.98024	8.88935	10.3173	10.124	9.13014	8.95005	10.2386	9.25318	10.6182	10.7246	11.2249	9.41713
dimethylglycine	9.89166	9.75678	9.99033	10.574	9.86536	9.87525	10.1391	10.8919	10.8391	10.2764	9.2939	10.6434	10.6899	9.96542	8.93135	9.36072	9.69067	9.31509	9.10667	9.86105	9.99727	9.81163	10.218	9.57652	10.6772	10.1976	9.71651	10.8397	9.87053	9.47139	9.44666	10.9671	8.88749	9.18782	9.57043	10.5955	9.74823	9.1706	8.68703	9.24884	9.18651	11.1708	10.1847	9.54693	9.79668	10.0121	9.71025	9.96884	9.75636
serine	10.0711	9.97929	10.0641	10.0029	10.1508	9.77323	10.117	9.49262	9.60553	9.9438	9.94251	9.4824	10.0061	10.3558	9.35013	10.0433	9.73074	9.67271	9.94353	9.98952	9.9272	9.99539	9.90948	9.70376	10.1358	9.93518	9.8367	9.95989	9.58315	9.71377	9.74835	9.99722	10.1929	9.15627	10.1459	9.85072	9.55091	9.4926	9.86785	9.51777	10.0983	10.5313	9.90389	9.38036	9.42915	9.65785	9.69105	10.4345	9.26396
cytosine	9.74419	9.83261	9.83263	9.65826	10.0038	9.2157	9.86042	9.9075	9.31373	9.96794	9.66512	9.86252	9.35939	9.32474	9.54764	9.61755	8.57705	9.60632	9.30815	9.59579	9.60865	9.49025	9.78851	9.44468	9.42741	9.60999	9.74259	9.40733	9.50385	9.20507	9.81939	9.28277	10.0092	9.7541	9.55062	9.1502	8.81001	9.5798	9.75876	9.5112	9.16604	9.55499	9.34765	9.5021	8.92631	9.47963	9.04181	9.32085	9.23602
Creatinine	10.7557	10.6072	10.2805	11.1942	11.1455	10.6173	8.94327	10.7915	11.0644	9.72381	9.78768	9.4459	12.4944	11.7059	9.85893	11.3322	10.1219	9.37502	9.72238	10.1287	7.63844	10.8597	10.5286	11.1553	11.7539	10.4167	10.4406	10.3937	9.65631	8.94192	10.0972	10.4278	10.875	10.361	10.3009	10.9371	11.4807	9.99403	9.81403	9.74429	10.1892	11.864	10.714	9.83006	10.8569	11.202	9.96082	11.4121	11.3028
proline	9.5961	9.6045	10.2983	9.59757	9.83329	9.58865	10.0644	9.66075	9.47282	10.3028	9.89787	9.27785	9.97446	9.94566	9.41966	9.64175	9.33165	9.7373	9.64062	9.36491	9.91137	9.81951	9.70632	9.66897	9.71716	9.77372	9.40108	9.46601	10.0124	9.32427	9.32157	9.40892	9.91339	9.39687	9.53102	9.55734	9.15459	10.0304	9.3802	9.32649	9.78919	10.3216	9.72648	9.11	8.98373	9.69718	10.0322	9.55808	9.14633
indole	10.1174	9.77485	9.81878	9.79137	10.0039	9.60173	9.53739	9.91655	9.85096	9.73141	9.48799	9.56173	10.0595	9.40674	9.70058	10.2938	8.62043	9.29376	8.62551	9.59155	9.78604	9.62906	9.8159	10.3156	10.0521	9.72092	9.47796	10.1861	9.89282	8.89681	8.83246	9.43565	10.3057	10.0606	9.64495	10.0456	9.87047	9.70246	9.85681	9.51907	9.67104	10.646	9.35869	9.13842	9.20349	9.47211	9.75959	9.62798	9.61726
betaine	10.0691	9.94642	10.061	10.1322	10.1701	9.96743	9.97813	10.1122	10.1646	9.95811	9.93041	10.037	10.0913	9.68037	9.92956	9.77874	9.652	9.86774	9.98071	9.86451	9.70227	9.8972	9.85697	9.8594	10.0451	10.095	9.79071	10.1045	9.83603	9.9773	9.8964	10.0808	10.0987	9.42222	10.1644	10.1323	9.98433	10.0607	9.95886	9.68281	10.0585	9.94082	10.1163	9.58373	9.91684	9.92482	10.1777	9.88561	9.51778
valine	10.2002	9.67566	9.79739	9.93507	9.66888	9.82697	9.56974	9.73883	10.0106	9.74224	9.98674	10.0596	10.2899	9.96283	9.86634	9.9796	9.62058	9.80353	9.83895	9.79142	9.50254	9.75536	9.92017	10.0113	10.2053	10.1629	9.95931	10.2274	9.96564	9.75839	9.48517	9.75128	9.73849	9.88882	9.71561	9.5659	9.82811	9.84279	9.7646	9.82843	9.54143	10.4389	9.90415	10.0455	9.63427	9.8676	9.98257	10.0178	9.61518
threonine	9.69783	9.32413	9.91637	9.37743	9.72955	9.2212	9.88759	9.33494	8.82071	9.88416	9.15066	9.17848	9.98526	9.9154	9.44764	9.82204	9.57039	9.13369	9.10985	9.27414	9.71168	9.09628	9.79068	9.06622	9.34017	9.21937	9.15829	8.87817	9.56231	9.20079	9.24167	9.35099	9.59839	9.40518	9.29038	10.1105	8.98604	9.21833	9.79593	8.86253	9.67143	10.56	9.35362	9.24056	9.30686	9.65803	9.46605	9.97204	9.03944
homoserine	11.236	7.31784	8.43824	8.58244	9.74844	9.75058	10.2898	9.08979	9.86183	10.5678	8.4646	5.4913	9.8134	8.49611	8.26791	8.25806	9.59618	8.58131	9.04897	8.39295	11.1714	9.40388	11.9334	8.43129	10.0502	8.88453	9.19133	8.458	9.04234	8.52684	8.73416	12.8713	11.3347	9.50029	10.086	9.38985	8.01343	12.2896	9.0369	8.12624	8.41983	10.8347	11.2657	9.07179	6.94377	11.6705	8.21284	9.30662	8.02647
purine	10.2031	9.44869	9.86287	10.0603	9.77548	9.46352	9.83085	10.7432	10.2811	9.90712	10.1902	10.1507	10.4525	9.95271	10.1121	10.226	9.47377	9.85605	10.019	9.54367	10.0203	9.8461	10.1596	9.77471	10.4413	10.2481	9.72708	10.348	10.0044	9.77363	9.79512	10.0465	10.2208	10.0727	9.77605	9.8792	10.278	9.79452	10.2251	9.73781	9.91659	10.5913	9.90501	10.1063	9.91637	9.81476	10.0801	10.3291	10.3887
cysteine	10.2009	9.4778	9.81216	9.76682	9.5295	9.80436	9.76698	9.49223	9.05734	9.49014	9.97347	9.97732	10.1201	9.84095	9.27354	9.71345	9.92089	9.73399	9.6113	9.06015	9.81449	9.50635	10.0215	9.9389	10.1259	9.86118	9.5575	10.0147	9.88788	9.7776	9.82215	9.61312	9.97395	9.52796	9.57351	10.0272	9.81507	10.4111	9.82405	10.1032	9.91181	9.90254	10.3438	9.99697	10.1184	10.2956	9.9005	10.07	9.95683
creatine	10.936	10.7217	10.2061	11.2536	10.8191	10.4712	8.95488	10.9716	11.3377	9.47844	9.83476	9.06784	11.7405	11.2759	9.4905	11.1617	10.2324	9.45307	9.95518	10.0454	7.88478	10.6002	10.1934	10.7612	11.4363	10.2387	9.87284	10.0739	9.28245	8.46314	9.76076	10.2346	10.8761	10.3904	10.402	10.9297	11.1941	10.665	10.3263	9.82376	10.0981	11.5235	10.4486	9.77611	10.6384	11.039	9.59122	11.0987	10.9417
nicotinamide	9.85073	9.74619	8.49323	8.3345	9.07979	9.46663	9.74664	8.77398	10.2057	11.3324	9.58638	9.30004	8.96368	9.29962	11.2337	10.1583	11.4614	9.51349	9.07539	10.0771	10.0382	10.1424	9.08454	9.58831	10.0182	8.75141	9.70177	9.80105	10.8178	10.3048	8.28924	9.90165	10.9263	9.02635	10.0101	9.4751	10.5651	8.58877	10.2721	9.61759	10.0113	9.98472	9.9102	9.77727	9.13529	11.066	11.03	10.6233	9.93035
Imidazoleacetic acid	10.6078	10.577	9.25564	9.5674	9.6659	10.6074	10.3553	10.2019	9.93487	10.5888	10.5512	10.5152	10.2904	10.6101	10.6173	10.3633	10.5589	9.82253	10.2844	10.1713	9.45657	10.5461	9.62076	9.55691	9.94228	10.0272	9.78303	10.6323	10.3399	10.7282	10.3747	10.169	10.2701	10.4983	10.8947	10.4516	11.045	10.3818	9.30497	10.8546	10.5595	10.8359	10.6314	10.4965	10.2447	10.3886	10.2385	10.6011	10.5919
thymine	11.1604	9.15907	9.98883	9.50575	9.47315	10.3739	9.32	10.1439	8.52562	11.2554	9.48936	11.0863	8.94203	10.3286	8.95161	10.4869	9.41153	9.60501	8.96419	10.9022	10.3502	9.07884	10.1084	8.51731	9.96805	9.05018	9.98594	9.02169	9.4887	9.84293	8.00751	8.96015	8.0064	9.5622	9.8447	9.91635	10.1	9.73438	7.82315	11.0441	8.01959	9.35376	10.5887	8.61003	8.70297	10.8111	8.09917	10.1023	8.9875
DL-Pipecolic acid	9.6898	9.52762	9.91327	9.22468	10.0576	10.0193	10.1165	9.13201	9.41637	10.7775	10.0266	9.28358	10.0823	10.2563	9.22318	9.90853	9.65262	9.82062	9.24342	9.71269	9.84518	9.46558	9.71964	10.0692	10.1863	9.74393	9.29027	10.2991	9.97522	9.40062	10.2382	9.59126	9.82699	9.14091	9.84166	9.25654	9.2577	9.36849	9.6998	9.49213	10.2521	9.52455	9.5582	9.53403	9.64222	9.98469	9.68328	10.132	9.59594
N-Acetylputrescine	9.56734	10.0827	9.08303	8.90884	8.54108	10.4248	8.83117	10.3001	9.83701	9.79953	10.5978	10.0531	10.3452	11.5257	8.52816	10.4864	10.0216	10.0173	9.87744	10.774	9.7287	10.773	10.4455	9.76738	10.0514	9.60479	9.77888	9.39697	10.0759	10.8796	11.3869	10.8384	10.1197	10.0357	9.8361	10.8651	10.2891	10.3446	10.3716	9.80895	9.66764	10.2635	10.7511	10.6372	10.3761	11.497	10.0143	10.1381	9.91163
hydroxyproline	9.61424	9.80739	10.0435	8.70496	9.05969	8.94602	9.35821	8.92866	8.5262	10.2304	9.86616	10.2399	8.98665	9.98279	9.5367	9.29334	9.40338	9.12302	9.25342	9.15725	9.93161	9.95189	9.22536	8.83183	8.74898	9.62227	9.35626	8.07369	9.63252	9.37159	9.17749	9.95258	8.93082	9.80436	9.47734	9.25119	8.57424	8.71627	9.22731	8.82626	9.03839	9.20338	9.52856	8.74982	8.0651	10.0614	9.27342	8.84708	8.28152
leucine-isoleucine	10.053	9.62146	10.0258	10.1458	9.83358	9.79332	9.81605	10.0919	10.0199	9.8692	9.7773	10.1042	10.1404	10.0709	9.86902	9.9826	9.43749	9.89254	9.72153	9.79803	9.67975	9.84979	9.87037	9.99419	10.2125	10.1965	9.88721	10.2565	9.90258	9.85864	9.83334	9.96979	9.87925	9.5479	10.2335	9.83442	9.91379	9.81748	9.65463	9.95423	9.62872	10.1813	9.87256	10.0787	9.91097	9.83729	9.87106	10.0906	9.91298
ornithine	9.50244	9.59943	9.31207	9.93205	9.02651	9.28863	9.67231	9.40495	9.0557	10.7549	9.58915	9.2623	9.63144	9.6379	8.77492	9.45791	9.20742	9.347	8.96634	9.37502	9.64305	9.35755	9.66253	9.53512	10.0697	8.98077	8.28625	9.43403	9.42087	8.52513	9.10858	9.19996	10.5078	8.92899	8.50113	9.06872	9.25067	9.44508	9.64625	9.16385	9.77909	10.8115	10.147	9.26901	9.78297	8.80574	9.97077	9.45772	9.13886
asparagine	10.1664	9.25228	10.243	9.99358	10.064	9.63303	10.0406	9.73602	9.64803	10.2028	9.7478	9.65125	10.3066	10.2909	9.82598	9.8719	9.38547	9.61361	9.59727	9.32003	9.97746	9.61047	9.94481	9.48413	9.83809	9.39789	9.37453	9.37172	9.83656	9.43341	9.57788	9.87205	9.82969	9.35621	9.34216	9.76476	9.3203	10.4496	9.50427	9.22029	9.56271	11.0612	9.19753	9.50527	9.05428	9.71218	9.74303	10.4378	9.77384
aspartate	9.49199	8.99648	9.62882	9.24723	9.59854	9.21179	9.40216	9.84631	10.3581	12.365	9.84756	10.386	10.4478	10.2052	9.76763	10.1397	10.874	10.4257	9.59571	10.0298	10.0382	9.80762	10.0938	10.2256	9.76663	9.50243	9.55851	9.69755	9.82635	9.75137	9.5836	10.3264	10.6727	9.93623	9.96854	9.72906	10.5758	10.1545	9.70652	9.89541	10.433	10.2396	10.0729	10.5624	9.62381	10.0458	10.069	9.43694	10.0353
adenine	9.63068	10.0811	10.6786	9.90844	9.88107	9.88824	10.0375	9.49149	10.1081	9.8696	10.1664	9.58904	9.99706	10.3513	9.94306	10.2555	9.30065	9.447	9.78509	9.53463	9.93872	9.35414	10.0999	10.4294	9.73585	10.2653	9.90724	9.97095	10.2993	9.57609	9.62069	9.79571	10.7714	9.80459	9.88853	9.60226	9.78998	9.56112	9.88462	9.61641	9.83489	10.9382	9.63685	9.79557	9.81647	9.53396	9.41012	10.3998	9.84107
Methylcysteine	9.62621	10.0767	10.6743	9.90365	9.87593	9.88227	10.0313	9.48614	10.111	9.87116	10.1552	9.5776	9.9856	10.3377	9.92909	10.2426	9.28828	9.43439	9.76899	9.51835	9.94675	9.36229	10.1081	10.4338	9.74072	10.2674	9.90938	9.97393	10.312	9.58781	9.61591	9.79085	10.7659	9.79854	9.88244	9.60156	9.78912	9.56056	9.88912	9.62117	9.83359	10.9373	9.63536	9.79001	9.81004	9.5314	9.4087	10.3978	9.83717
homocysteine	10.0038	9.78351	8.80622	8.35633	9.2433	9.12613	9.17372	9.86774	8.83024	10.9777	11.1798	10.1377	10.4748	9.77844	9.15755	7.9149	9.48724	8.84385	9.82449	9.73322	10.7421	10.8439	10.679	8.74193	8.05692	10.462	8.60193	10.4018	10.132	8.99987	9.45552	10.4502	8.20901	9.38814	10.0107	9.61839	9.58001	10.925	10.3427	9.16926	8.90932	10.4448	8.98374	10.7468	9.00413	9.42212	8.6775	9.18171	8.49043
methylnicotinamide	9.70279	9.34983	10.5002	10.1282	9.70952	12.1114	9.62406	9.97757	9.19753	10.3051	10.6264	10.4091	10.7854	9.18304	9.20872	9.55645	11.8429	8.96029	11.3105	11.3106	9.53796	10.7652	9.443	8.71374	12.006	10.673	9.78702	10.7646	9.73207	10.5349	10.1285	10.3041	9.94133	9.15068	8.9998	10.781	9.5563	9.02699	9.8447	9.56031	10.9047	10.0984	9.28734	10.9128	10.3071	10.2567	10.4005	14.0427	10.6592
lysine	9.80602	9.18382	10.1505	9.80008	9.73694	9.79435	9.73823	9.32257	9.53972	9.97175	9.79422	9.63971	10.0573	9.99547	9.77896	10.1059	9.18171	9.44344	9.47001	9.42773	10.0016	9.48487	9.89487	9.81346	9.70436	9.5327	9.51247	9.73608	9.9904	9.204	8.98456	9.65452	10.2739	9.56317	9.26196	9.58424	9.38739	10.0701	9.56346	9.36945	9.83245	10.6856	9.34059	9.80014	9.82201	9.43215	9.58338	10.3523	9.40555
glutamine	9.71977	9.79187	9.7983	9.71719	9.8857	9.62114	10.0497	9.61967	9.51769	9.77335	9.71184	9.59264	9.62603	9.76518	9.50849	9.60636	9.54345	9.62803	9.49465	9.74346	9.93935	9.73618	9.8281	9.5916	9.75981	9.79624	9.69918	9.5313	9.82313	9.64553	9.56225	9.55496	9.66006	9.64927	9.85064	9.65049	9.292	9.64682	9.80239	9.51421	9.89587	10.0024	9.67466	9.57099	9.89864	9.55497	9.88199	9.8032	9.34611
glutamate	10.2081	9.98137	10.7278	10.2294	10.2695	10.6308	9.62496	9.14144	10.3658	11.9862	10.3986	9.75187	9.76443	10.5261	9.22671	10.648	10.2002	9.7843	10.2584	10.0099	8.80063	9.54063	10.2527	10.2895	10.1241	9.88756	9.15009	10.1259	9.69858	9.57079	9.75343	10.285	11.3997	10.6513	9.92429	10.0572	10.4911	9.58467	10.0341	10.1412	10.6835	9.1595	10.0026	9.84612	9.347	9.24542	9.71931	8.99249	9.09819
methionine	10.3041	10.1248	7.99235	10.1304	9.61915	9.04016	9.3653	9.37944	8.95418	8.99417	9.91474	10.7682	10.4302	11.7343	9.0855	8.21501	8.91292	8.84926	10.2227	10.1144	9.80306	8.18866	10.319	9.05635	10.4106	8.1164	8.64019	8.16528	9.62744	9.56178	8.7797	10.1263	10.8442	9.08635	8.38846	8.44367	9.65497	9.38406	8.58917	9.31892	9.07258	10.2523	8.73978	10.1783	9.47099	10.6218	8.20294	12.0433	11.0898
guanine	9.93548	10.3035	11.224	11.1944	8.9367	9.09793	9.53197	7.84985	6.33706	10.3376	11.5351	10.1512	8.8244	14.1575	13.3911	8.80696	10.8515	11.0673	8.96055	7.46605	7.84673	7.28767	9.09261	9.47762	9.35643	8.94669	9.79116	2.39873	11.0092	8.58976	8.82318	11.2489	8.76226	8.60579	5.93302	5.41312	12.4366	10.4258	8.72715	11.7623	7.43293	8.0773	8.45321	12.6027	10.1252	11.2295	13.1836	6.31347	2.10912
histidine	9.80612	9.64603	9.75926	9.55784	9.7721	9.43378	9.68298	9.86239	9.5574	9.77779	9.87991	9.74032	9.47947	9.41721	9.6802	9.63773	8.9684	9.51158	9.49937	9.70482	9.74205	9.68141	9.77277	9.66365	9.59581	9.65034	9.55908	9.38907	9.5875	9.25636	9.66952	9.33715	9.91591	9.65249	9.49133	9.31659	9.25186	9.75019	9.79789	9.25057	9.49643	9.88171	9.59525	9.62913	9.32771	9.68084	9.40458	9.55251	9.62586
2-Aminooctanoic acid	9.70048	10.3483	10.0863	10.5515	9.29278	10.1471	10.3053	11.4006	10.8629	10.6399	10.693	9.98584	9.92597	9.69979	9.98096	10.0313	9.5753	10.431	10.9679	10.0661	10.8962	9.99	10.341	9.99348	12.0308	9.45311	10.8385	9.81692	10.3402	10.8597	9.85731	10.0925	10.2516	9.53245	10.666	10.7948	10.2773	9.67303	10.6028	10.5333	9.96155	10.2892	9.54898	9.73981	10.7075	10.3998	9.58376	9.86854	9.30571
carnitine	10.2383	9.83842	9.96851	10.4097	10.2017	10.3046	10.2857	10.2614	10.4135	10.1759	10.0873	10.1999	10.5336	10.6383	10.0769	10.5042	10.0951	10.3074	10.201	10.1645	10.3223	10.1228	10.403	10.1511	10.1775	10.1148	10.2037	10.2067	10.5089	10.234	10.0805	10.6713	10.1348	10.2113	9.7459	10.4036	10.1397	10.159	10.072	10.4796	10.4055	10.5113	9.97206	10.4508	10.4176	10.2692	10.1474	10.6838	10.2454
Methionine sulfoxide	10.1604	9.40753	10.3497	10.1544	9.92692	9.62805	10.1123	9.54533	10.0242	9.90898	9.81061	9.60306	10.477	10.3562	10.1086	10.3435	9.38047	9.39552	9.65002	9.4075	10.1096	9.71018	9.97008	9.66578	9.70841	10.146	9.73445	9.76933	10.1805	9.50136	9.44123	9.47741	10.1926	9.48258	9.72072	10.1671	9.82687	9.81903	9.91789	9.57613	9.72394	11.2641	9.61889	9.90831	9.2922	10.2714	9.91089	10.3163	10.079
phenylalanine	10.0894	9.69044	9.9434	9.95719	9.97324	9.80522	9.7636	10.5175	10.1432	9.96185	9.92838	9.97715	10.4204	9.99191	10.0256	10.17	9.53067	10.0516	10.1323	9.70984	9.93719	9.84308	9.97878	9.90462	10.2226	10.0967	9.79214	10.2589	10.0193	9.69038	10.0587	10.0072	10.3401	10.1049	9.85727	9.64937	10.1797	9.89628	9.93181	9.89663	9.82387	10.3553	10.0037	10.0215	9.77093	9.96502	9.9708	10.1679	10.2274
Pyridoxamine	9.63757	8.63025	9.68277	9.23434	9.07207	9.94239	9.90719	8.92337	9.76166	11.4538	9.7699	10.7306	9.543	11.2418	9.61423	9.76859	10.2424	10.0433	9.84371	10.3365	11.7425	10.4315	9.62329	9.18793	8.88543	8.32457	10.3282	8.2505	9.45567	9.75544	9.91358	11.3596	9.80251	9.62745	10.7948	10.0327	9.39586	9.64431	9.90245	11.067	10.0569	9.17277	11.8587	10.0823	10.3292	10.0702	10.4505	10.0855	9.07283
pyridoxine	12.7854	11.6059	10.7725	12.525	11.9429	9.36242	8.47846	9.44236	13.6351	10.5477	10.1736	14.9334	10.5399	10.4772	13.2113	12.4159	9.53757	10.7796	10.7708	10.3683	10.0391	10.0159	10.5491	9.78873	8.68519	14.1943	9.34474	8.85991	10.3599	9.39495	10.0532	9.8189	8.67131	9.63309	8.70466	9.31352	9.28653	10.2074	9.30036	9.8762	9.08193	11.7324	10.6545	9.17682	8.60921	9.80237	9.39322	9.64009	9.1762
1-Methyl-Histidine	10.4377	9.4413	9.21284	10.194	9.08179	8.52318	9.57655	10.4932	8.89111	10.2336	9.53787	11.3656	9.40949	10.0743	9.64307	9.70444	8.21501	9.73014	9.59369	9.56132	11.0164	9.39047	9.38633	9.01712	8.67994	8.99628	9.81499	8.76436	9.60609	8.88009	9.70511	9.98569	9.00494	9.52025	9.05632	9.65924	9.33533	9.87036	8.06618	11.0149	9.20378	9.35821	10.5466	9.51588	9.70707	9.97512	9.33839	9.36465	10.2165
N-acetyl-L-ornithine	7.99986	9.57524	8.68463	8.80006	9.52019	10.6138	8.82544	9.95577	9.60374	11.272	10.8119	9.80111	10.0068	9.68055	9.99038	9.00735	9.98595	10.166	8.56629	10.6382	10.1826	10.7319	11.1023	10.2129	10.2906	9.77143	9.2917	10.1126	8.86907	10.5036	11.2564	9.41115	10.5869	9.98548	9.06325	10.9308	9.57662	10.1059	9.25499	8.63063	8.56602	9.17218	9.54669	10.2873	9.97463	8.82237	9.50873	9.29388	10.5709
arginine	9.62232	9.17274	9.56235	9.46926	9.91612	9.48012	9.71726	9.30508	8.65439	9.48711	9.32253	9.13755	10.0653	9.7609	9.24399	9.5472	8.68622	8.91006	9.3513	9.50782	10.1488	9.45436	9.52738	9.02996	9.15823	9.45068	9.13659	8.88471	9.65132	9.26895	9.03403	8.84266	8.59436	9.36197	9.17098	9.64573	8.19091	9.6491	9.38274	8.51789	9.61974	10.3412	9.26909	8.98936	8.83451	8.80613	8.70563	10.1773	9.50938
citrulline	9.92481	9.36219	8.98485	9.4713	9.11076	9.34944	9.52862	9.76986	6.59067	10.1358	9.05692	9.71508	9.18679	9.00144	8.89054	8.95158	8.82051	9.44868	9.68521	9.77983	9.94103	9.34886	9.17219	7.98235	9.22339	8.72389	8.61152	8.35813	9.54429	9.38777	9.40812	8.97786	9.63034	9.031	7.93294	9.3659	9.34501	9.31594	9.13389	7.31733	9.7466	9.04377	9.61228	8.5906	8.49544	8.30897	9.20248	8.77505	8.31893
N-carbamoyl-L-aspartate	10.1589	10.8381	10.4996	10.049	9.8046	9.9545	10.0268	9.08229	9.00353	10.6576	9.62526	10.3651	9.46205	9.36988	9.41826	9.01756	9.64593	9.74871	9.98087	9.62335	10.4011	9.4861	9.94595	9.58582	8.76495	10.18	10.0944	9.47123	9.64569	9.7723	10.4231	10.9058	9.99125	10.4762	9.95134	10.7653	11.1078	9.99479	10.5246	10.8082	10.1738	10.3814	9.97549	8.78257	10.127	8.48557	9.91321	9.69479	9.83029
glucosamine	10.5975	10.8389	7.78682	10.5623	11.0657	10.4469	7.90401	10.3772	11.1118	10.2102	11.0193	7.8175	10.6212	10.9755	10.0874	9.42975	6.3385	10.2606	9.99122	9.55788	10.0884	10.5047	6.79144	7.0389	7.92702	8.01884	7.13833	10.9454	8.18444	10.8199	11.0901	9.005	9.50361	8.12366	7.60834	8.83316	7.63623	10.0093	8.3203	12.4521	8.73763	9.73038	9.29905	12.3532	9.16646	9.1996	8.66117	13.5143	9.56046
tyrosine	9.62191	9.93384	10.6176	9.72917	9.94548	9.77501	9.97118	9.46016	10.057	9.84003	10.0495	9.70565	9.95898	10.2822	10.0379	10.3194	9.44449	9.47063	9.79645	9.80724	9.8934	9.34833	10.4234	10.4451	9.55822	10.279	9.81209	10.1494	10.2483	9.65114	9.30682	9.50628	10.3793	10.2346	10.0462	9.74943	10.0767	9.7315	10.0069	9.50213	9.68624	10.9478	9.43534	9.73236	9.70636	9.49988	9.3798	10.2571	10.0026
Phosphorylcholine	9.16364	8.15811	8.23239	8.96217	8.50522	8.3213	9.31251	8.10271	7.89331	9.93406	7.55356	9.04754	8.99788	7.99129	7.92209	8.32012	8.33707	8.55781	9.28578	9.13296	8.73112	9.41651	9.28151	8.56498	8.35086	8.85098	9.38654	8.49028	8.84381	9.445	8.07385	8.39716	8.78657	8.88623	8.40538	9.33094	8.92047	9.42952	9.30382	9.12765	9.47414	9.64209	7.25439	8.66519	8.53528	9.75128	8.45674	8.55976	8.76442
3-phospho-serine	10.5163	10.5646	10.938	10.4353	10.5981	10.2124	10.3369	9.00685	10.3467	9.58585	9.4471	11.5064	10.731	10.6419	11.1114	10.9438	12.1629	10.3475	10.7224	10.2455	9.4296	9.46781	11.3797	11.1299	9.64134	10.1812	10.6941	10.4737	10.6829	10.7545	10.0195	10.8719	10.0432	10.0636	10.5414	11.0206	10.8395	10.3646	10.1778	9.71725	10.1962	9.92266	9.83685	10.1673	10.1333	12.2432	10.0423	10.4313	9.95776
N6-Acetyl-L-lysine	10.0559	9.01843	9.96804	9.96385	9.63502	9.04996	9.35775	10.0846	8.72646	10.142	9.56701	10.2556	10.5481	10.2505	9.85294	10.0811	9.74174	9.79087	9.18833	9.22543	9.38423	9.34573	9.24653	9.33456	9.32203	9.42418	9.43492	9.31074	9.8005	8.98283	9.32012	9.4844	9.13961	9.41839	10.66	9.75501	9.69651	10.5901	7.57897	10.374	9.02923	10.8383	10.7535	10.0547	9.80902	10.0129	9.35467	8.50809	9.79542
Acetyllysine	10.0474	9.06243	9.91613	9.85245	9.42421	8.8611	9.53713	9.98029	8.84428	9.90709	9.37713	9.96396	10.2952	10.3926	9.53939	9.70384	9.54392	9.9776	9.05384	8.99202	9.83521	8.86946	8.81275	9.26107	9.14341	9.35488	9.20963	9.1605	9.86014	8.78325	9.42382	9.30282	9.02672	9.44873	10.7791	10.3076	9.48424	10.3637	9.00652	10.5513	9.02505	11.0643	10.6063	9.91555	9.50845	10.3632	9.99294	8.18022	10.3026
N-acetyl-glutamine	9.15041	8.89592	9.27553	10.8791	10.2957	9.7747	10.5947	10.2748	9.61902	9.58509	10.0519	9.21438	10.3186	9.93365	7.8622	8.50929	8.13451	9.15418	8.79131	7.84276	9.3108	12.0368	9.58562	8.82755	13.0507	9.44579	9.95529	9.96681	9.44045	8.90369	9.76384	9.53407	10.1883	10.3154	9.7478	9.90617	9.29054	8.72132	11.4696	11.0929	10.4884	9.94743	10.009	9.95547	9.82031	9.187	10.037	13.378	9.74729
N-acetyl-glutamate	8.87039	9.92648	9.69044	9.05133	9.41424	8.98753	8.39586	9.69348	9.66111	9.93187	9.02644	10.1096	9.37193	10.4552	7.65655	8.6542	10.3073	9.18201	8.46957	8.46644	9.13639	10.7041	11.5389	9.31601	11.2132	9.14376	9.68337	9.93097	9.6007	9.67714	9.26017	10.3809	9.38705	9.118	6.71481	8.52498	8.72257	10.2659	10.6819	9.74672	10.3076	9.96995	10.3275	9.745	8.60243	10.0229	9.69021	11.0497	10.3707
Ng,NG-dimethyl-L-arginine	9.94014	9.70043	9.24433	10.2208	9.96674	9.4513	10.0103	10.809	9.20333	9.59547	10.1161	11.2713	9.24023	10.2037	9.78216	9.25114	9.20073	9.97092	9.39095	9.40143	10.7467	9.87668	9.67111	8.97554	9.09979	8.8815	9.69598	8.49497	9.43775	9.48988	10.2589	9.49025	9.53153	9.1774	8.83024	9.84091	9.22937	9.41714	9.4701	10.3077	8.87204	10.1835	10.5837	9.78019	9.94683	9.92235	9.87258	10.3003	9.7801
Acetylcarnitine DL	9.98483	10.065	9.41292	10.477	9.68732	10.0891	9.733	10.4152	9.92399	9.80734	9.89573	10.3701	10.0128	10.0442	9.3623	9.46799	9.93968	10.0337	10.0673	10.349	9.95258	9.96188	9.94177	9.65832	10.346	9.70499	10.2216	9.91615	9.77443	10.1562	10.2672	10.2323	10.0303	9.9709	10.4179	10.315	10.3209	9.49423	9.77459	10.3277	10.0683	9.37434	10.2353	10.2308	10.2378	9.70662	9.79886	10.4307	9.90329
tryptophan	9.97914	9.49366	9.85453	9.61996	9.9796	9.48212	9.56911	9.54039	9.98374	9.68299	9.41369	9.4027	10.0811	9.65892	9.64375	10.5233	9.03049	9.47862	8.83235	9.86748	9.54343	9.83457	9.8951	10.4188	10.079	9.96014	9.21634	10.1646	9.95181	8.79541	8.52839	9.51508	10.2616	9.95562	9.68081	10.0982	9.73377	9.37112	9.30855	9.09098	9.63322	10.5175	8.99456	9.42874	9.64613	9.4912	9.71205	9.85	9.56129
Kynurenine	9.41497	10.0954	9.52576	9.0494	9.54072	8.8806	9.80364	10.0284	9.34838	9.889	10.1184	10.1385	9.92259	9.34055	9.50697	9.70357	9.07398	9.4102	8.84714	9.80643	10.8479	9.35644	9.53399	9.82321	9.31284	9.4857	9.97777	9.55722	9.40605	9.41554	9.59597	10.1325	10.1794	9.34073	9.36086	9.67243	9.51959	9.04095	9.42602	10.1567	9.59095	9.93746	10.5942	9.74095	9.90502	10.2148	10.6911	9.34695	9.91376
N-acetyl-glucosamine	10.2718	10.218	10.0593	10.1723	10.2654	9.83142	9.91602	10.6181	10.1632	10.7444	10.6791	10.4799	9.82559	9.95381	10.2706	9.64169	9.98997	10.4414	9.80867	9.72227	10.389	9.87991	9.79398	9.70525	9.98015	10.428	9.80884	9.79313	10.2231	10.4825	10.0854	10.6661	10.1234	9.90003	9.63359	9.36127	10.0683	10.1018	9.51194	10.123	9.98668	10.2778	9.9463	10.423	10.262	9.98293	10.6161	9.41787	10.7664
Flavone	9.09887	11.9777	10.0452	10.2318	10.8192	9.05673	9.13915	9.22741	10.0846	8.94895	8.79336	8.3344	10.3453	9.9056	10.2266	10.1968	9.80336	9.98523	8.85724	9.29547	9.80599	8.8748	9.38625	8.51076	9.01066	8.68725	8.71512	9.45155	8.89644	11.1509	10.4606	8.76247	10.5261	10.1656	9.51121	10.2629	10.7433	9.80592	9.71473	10.7274	9.92821	10.85	10.945	11.2892	11.2583	11.0273	10.1888	9.49594	11.4001
cystathionine	9.56157	9.30955	10.7469	10.1722	8.06209	9.2879	8.19787	10.3595	9.02774	10.0878	10.6136	9.62188	10.2985	11.4625	9.36432	11.3254	12.0318	8.55873	10.0128	7.89864	11.5797	9.85493	9.13379	9.04688	8.32009	8.71534	7.74816	8.4104	9.53107	8.71634	9.10365	10.342	10.7381	8.68733	7.7662	9.94183	8.80102	11.3948	10.1305	9.45087	9.9725	11.9214	11.2389	10.0398	10.2381	10.3222	10.9998	10.4917	10.2463
5-methoxytryptophan	11.3858	10.3457	9.62597	10.4518	11.2851	9.3038	9.69399	10.3533	11.1662	10.7843	9.31922	10.6046	10.5156	9.1814	10.0807	11.5082	9.74452	10.001	10.4225	9.17333	10.3447	10.016	11.9745	10.1018	11.2924	11.0463	10.8182	10.9323	10.7126	10.1729	11.1738	11.7242	10.5204	10.956	11.373	12.2519	11.2427	11.0981	10.7954	11.4394	10.5822	10.396	10.7184	9.7999	9.79471	10.3242	11.5058	9.16379	10.6978
Cystine	10.2019	9.56022	9.71159	9.76651	9.50794	9.72625	9.83999	9.74094	9.38289	9.66156	10.0034	9.87186	10.1696	9.76612	9.41587	9.60304	9.94997	9.63086	9.94086	9.39697	9.78682	9.48161	10.0444	9.9592	9.85578	9.74928	9.625	9.80356	9.84023	9.79976	9.80352	9.87594	9.92211	9.67987	9.66914	10.0457	9.71658	9.80951	9.81962	9.92324	9.78054	9.8512	10.4385	9.85367	9.92777	10.2817	9.8159	9.99734	9.77811
cytidine	10.222	9.89006	8.87524	8.78995	9.64122	8.90723	10.5135	10.812	10.5964	10.2401	9.92896	9.3861	10.5955	9.60343	10.1614	9.75229	9.69774	9.49566	9.26557	9.86037	11.5599	9.948	9.34883	10.0154	10.5771	9.38943	10.4634	9.94243	9.74945	10.6351	10.6252	10.5105	9.45026	9.84299	9.47439	9.34169	9.84355	9.95727	9.89582	10.5206	9.91421	9.58475	10.3042	9.9333	10.5089	9.92149	10.1673	9.97813	11.0284
biotin	10.0488	9.96758	9.13877	9.69873	10.3568	10.1965	9.80903	9.40677	10.1708	10.4681	9.99613	9.70167	9.48771	10.4647	10.4712	9.92608	9.92149	10.1899	9.65752	9.27699	10.2749	10.8048	9.75706	9.91871	9.56039	10.1957	9.78734	9.98345	10.0583	9.59363	10.1124	10.1636	9.29999	9.92673	10.1014	9.9647	9.82077	9.85699	10.1201	9.01771	9.81009	10.1596	9.89824	9.70859	9.91348	10.1416	10.3382	10.5207	10.6094
deoxyadenosine	10.5398	8.67238	8.85964	10.0517	8.61323	8.36501	10.0574	10.7354	9.08194	10.0518	10.316	9.8747	10.2189	10.9358	8.92247	8.41489	9.82062	8.43532	9.72415	8.45849	9.47619	10.0459	9.99879	10.2394	8.75365	11.57	10.2117	8.87101	10.3262	9.87833	9.01239	9.87049	10.9602	10.3318	10.0601	11.2958	9.99032	10.973	10.0471	8.72846	11.7551	10.5677	11.2214	9.25493	10.0651	9.55988	9.42149	9.75283	10.079
Glycerophosphocholine	9.34573	10.0251	8.84688	8.89249	9.80291	9.79408	11.0938	9.44692	9.35929	11.4557	8.82517	8.28488	9.28226	8.98081	9.14836	9.08745	8.58013	8.66592	9.02734	10.1064	9.72086	9.83451	9.11993	9.16895	8.81095	8.64814	9.51368	9.57546	8.624	9.36159	8.91489	8.37383	9.31826	9.58998	9.48646	9.70789	8.91797	9.40794	9.57489	8.17037	9.54124	9.62258	8.46298	9.6722	9.64019	8.57916	8.92467	8.72157	8.59129
acadesine	9.95862	8.79148	9.77875	9.88577	9.41629	11.2492	8.88332	8.62464	10.3406	10.4195	10.4646	9.42021	9.16303	9.88481	9.94065	10.3534	9.2195	9.03572	9.50291	9.28653	11.0274	10.4356	10.5549	10.2894	10.8314	9.96808	9.51207	10.4416	9.81439	10.3704	9.65249	10.1506	9.87841	9.91272	8.91589	9.31326	9.85981	10.552	9.89529	9.93438	8.74016	10.7928	8.69222	10.7395	10.1311	10.2674	10.0717	10.5558	10.4821
D-glucosamine-6-phosphate	8.31526	8.70714	8.84531	8.59756	10.1111	9.13313	9.36703	9.36144	9.61732	8.73193	9.57981	10.7547	9.86815	10.7836	9.54429	11.6653	9.62461	10.1274	9.06508	9.4787	10.8529	10.3737	9.92366	8.97133	9.64321	9.89991	9.61234	8.47735	10.2188	9.67085	9.99708	10.0201	9.71719	10.403	10.0996	10.5403	10.0758	9.92791	10.0776	9.75352	9.88317	10.4528	8.79112	8.92684	10.3137	9.88302	9.24774	10.0322	9.82009
D-glucosamine-1-phosphate	10.4611	9.62201	10.1236	10.196	10.3665	10.5402	11.342	11.1612	10.5484	10.0985	9.33064	10.4808	10.7115	10.5208	9.17441	9.71297	10.5721	9.23255	10.4916	9.89073	8.52526	9.27674	9.55049	9.4508	9.53457	9.70123	8.90748	10.0825	10.4729	9.43565	10.2577	9.12842	9.75259	10.1915	9.85366	9.42284	10.8212	11.0277	9.85021	10.8529	10.7569	9.61691	11.4519	10.2997	9.85896	10.0483	9.61032	10.1349	8.6681
S-ribosyl-L-homocysteine-posi	9.58511	9.32979	10.5319	8.96452	9.97702	9.21687	10.4151	10.1386	10.6279	10.2931	9.83988	9.23939	10.1872	10.1211	8.47037	8.81445	7.10104	8.87378	8.1249	8.58503	10.2665	10.8623	9.82063	9.35688	11.4011	11.2771	9.23656	10.1989	9.90525	9.62335	9.35315	10.3599	10.5807	10.0369	10.1244	9.8524	10.0389	8.80767	9.32707	9.81979	9.6269	9.64439	9.55536	8.45946	9.69413	10.0108	8.5934	12.6994	9.34658
deoxyguanosine	10.7709	9.75167	10.925	10.3451	9.38016	9.05193	10.1936	9.64314	11.0997	11.8907	7.95661	9.66104	9.36958	9.96772	10.0826	10.7793	11.6663	8.89996	10.6198	9.86906	10.9009	10.3829	11.1704	10.9938	9.86966	10.2459	9.97377	10.656	9.11058	9.7038	10.3043	10.2196	11.6892	10.7035	9.80828	11.2232	10.9116	11.2547	11.0136	10.3272	10.9307	9.24156	10.114	10.7903	8.94669	8.46698	10.7896	9.52924	8.5771
adenosine	10.5416	8.39317	10.4375	9.26921	8.17868	11.3682	9.51021	9.11864	9.10783	11.6141	7.97602	9.04964	8.18264	9.55822	11.1819	9.10895	9.87573	9.09493	10.1046	8.34106	7.91809	11.5616	8.67054	11.5664	10.1768	11.475	10.1726	11.2028	10.8165	11.8243	8.56788	10.2362	8.85202	10.8965	8.7811	8.48948	8.38133	10.6442	8.22933	13.1587	9.4919	10.809	10.0128	12.0435	10.0602	10.5348	10.4341	11.0857	10.7032
1-Methyladenosine	10.1556	10.7257	10.1028	10.1111	10.2298	9.90529	10.2132	10.982	10.5043	10.4818	10.4882	10.456	10.4046	9.42031	10.3824	10.2928	9.76326	9.72812	9.68958	10.0786	11.1546	9.52866	9.74827	10.0339	9.86455	10.3584	10.8432	9.24701	10.1168	9.83179	9.11587	9.3398	9.9831	9.65958	9.19555	9.90143	9.64836	9.46778	9.17053	9.78802	10.0196	10.3005	10.5762	11.3727	11.048	9.87251	10.029	10.2346	9.88029
guanosine	9.55125	9.56977	9.9661	9.01461	10.2401	9.40608	9.85047	9.12591	9.32352	10.1145	8.34997	9.7898	9.86915	10.5688	10.3771	9.40349	10.4884	10.5273	8.03828	8.43019	11.9167	10.754	11.1961	10.2887	11.6186	10.5704	11.9528	10.9928	9.84809	9.99871	9.82126	10.7511	9.00782	10.9837	10.1693	11.0189	9.98165	11.0353	11.1387	10.0615	10.7018	10.188	11.8114	8.96494	11.3251	10.9366	10.9554	11.7187	10.0866
L-arginino-succinate	9.31795	9.42759	8.60253	8.63727	8.91594	8.69336	8.77247	11.1914	8.73979	9.51257	8.88315	10.2159	9.47428	9.29576	9.34188	8.96124	8.30138	9.1623	8.43189	8.79223	10.4985	9.37154	9.5857	8.28935	8.89676	9.45833	9.86535	8.24071	9.80747	7.92238	10.0271	9.2939	8.44684	9.81096	8.29544	9.7849	7.86313	9.67292	8.10094	9.23435	9.40101	9.62986	9.09193	8.50233	8.65478	8.95515	8.26152	9.26046	10.0097
S-methyl-5-thioadenosine	8.09471	10.7399	10.0064	8.97246	8.82418	8.96183	9.04292	9.39991	9.54141	10.1889	9.87195	10.0749	9.25133	10.747	10.0146	9.20017	9.20384	10.3125	9.65231	9.66155	9.99483	10.2144	8.16542	8.46827	9.95092	9.43369	8.53389	9.15559	10.1044	9.58461	10.1619	7.92863	9.45393	11.3494	11.6437	10.919	9.38188	10.0253	10.6755	12.0461	10.7999	9.58029	11.39	10.7631	8.70609	9.81898	11.4765	10.0361	10.0307
7-methylguanosine	10.4123	10.2119	10.5256	10.412	10.5106	10.0344	10.6491	11.08	10.6115	9.79129	10.4705	10.4446	10.5135	9.76788	10.8525	10.2635	10.0323	10.5603	10.0619	9.70656	10.3586	9.98437	9.89821	9.78186	10.6695	10.1102	10.2127	10.0442	10.3211	10.2721	9.92868	10.5047	9.3945	9.86605	9.88678	10.0304	10.185	10.198	9.59708	10.3717	9.47678	10.4764	9.92122	10.2002	10.154	10.0112	10.2893	10.0936	10.3776
glutathione	9.39047	9.3005	9.74823	9.22884	9.67345	10.162	9.90503	9.55654	8.46465	10.573	9.72433	10.9953	9.88659	9.84687	10.3761	9.22255	10.2007	9.62787	8.55725	8.1754	8.66445	8.42158	9.69943	9.15446	9.88119	10.1415	10.281	8.47402	9.67755	9.52854	9.29561	9.71038	10.2361	10.6524	10.3508	8.34338	8.82156	9.80599	9.55063	9.8343	10.2826	9.0756	10.3168	8.40033	8.68366	10.8446	9.29219	9.8502	8.30745
CMP	10.1917	10.0919	10.3145	8.79734	9.34291	9.47111	9.94513	9.85511	9.32203	10.0483	10.4644	10.0624	9.25726	10.26	9.32616	7.85992	10.1338	9.37487	10.7584	10.3582	9.89281	9.04915	9.70742	10.3336	10.6953	10.0877	9.91889	11.0161	9.59321	10.0549	9.24732	10.7452	10.5554	10.5463	10.4878	11.2579	10.353	11.6241	10.1731	11.6281	9.37719	10.356	9.8819	8.76777	9.83993	10.6432	10.2037	10.4192	11.0143
dAMP	9.10261	9.67006	10.1873	9.51514	9.55391	9.33316	8.4855	9.8892	9.58292	9.17205	10.0548	9.34564	9.75902	9.32439	9.99499	9.4309	10.5116	9.94431	10.1089	9.00633	9.42461	9.915	10.1985	9.37053	9.41572	9.49834	9.65159	10.2169	9.82537	9.45352	8.18505	9.33624	9.04214	9.05908	9.73379	9.78803	11.0325	9.75116	10.2824	11.0522	9.23679	9.74931	9.27962	9.24852	8.17148	9.15665	8.40313	9.47125	8.45582
Nicotinamide ribotide	9.36992	9.58131	9.54684	8.59151	9.69214	8.28557	8.17537	9.0261	9.2237	9.13212	9.83655	10.9343	9.7955	9.57165	8.82099	9.64665	9.29821	9.3651	10.3509	8.51227	10.1822	10.5336	9.24789	9.8585	10.7836	9.16439	9.49271	8.90901	9.05491	9.58566	10.2663	10.3404	10.3582	10.9303	9.71622	10.1157	9.5565	10.3513	10.5746	10.0584	10.6605	9.88073	10.219	10.298	10.5671	10.0082	10.2268	10.5092	9.93281
aminoimidazole carboxamide ribonucleotide	10.0989	11.2499	10.6561	9.30243	10.1885	10.5141	10.4053	11.3546	10.6157	9.71414	11.1842	12.1739	9.59099	9.85106	10.3241	8.45447	9.62689	8.6797	10.7944	9.16856	11.6036	10.0754	9.42689	10.8475	9.46307	8.75119	9.08679	9.56451	8.83991	9.44826	9.77119	9.21437	9.46483	9.91397	9.95473	9.66418	10.5649	10.2831	9.94358	10.6669	9.67657	9.79439	10.2662	8.98128	9.9003	12.0151	10.0764	9.34458	10.8261
dGMP	10.447	10.0305	11.0716	10.0752	8.67734	9.59798	9.64195	11.2767	11.3449	10.6191	10.1783	9.15768	10.2047	9.83762	9.90254	9.99671	10.3317	10.4787	10.1269	11.1134	10.8006	10.4671	9.31771	11.2265	10.8961	9.66382	11.0715	11.694	10.983	10.4105	9.35248	11.2135	10.0738	10.0354	10.3603	11.3374	10.6206	10.41	10.4925	10.8715	10.1702	10.4255	10.107	10.9126	10.6726	10.5128	10.9752	10.667	9.28782
AMP	8.06077	9.09067	9.08418	9.34298	8.60512	8.43072	9.28292	8.54796	9.10927	10.3158	9.72592	10.0377	10.0535	8.98181	10.0191	9.57929	9.60346	7.88532	10.1698	9.52018	9.95222	9.04283	8.77132	9.66948	9.79895	8.21519	9.22378	10.1914	9.29955	10.7046	9.3215	9.50632	9.53195	9.84456	9.19637	9.43011	9.5524	9.12763	9.52273	8.90099	8.70029	10.2161	9.59393	8.06764	9.15545	9.32299	9.37981	8.97234	9.55989
IMP	9.44929	10.185	9.57938	9.46958	8.56406	8.75762	8.52039	9.22964	8.76072	9.10202	9.23377	9.55959	9.88836	8.67154	9.25716	9.65703	9.73896	9.62559	8.70616	9.83238	9.4007	9.91706	9.60546	8.96694	8.7966	8.84888	9.99955	9.41114	10.1793	8.87079	10.1482	10.4604	9.84059	9.85964	10.0938	9.72191	9.70253	9.84086	10.1309	9.72437	10.0319	9.23496	10.071	9.19438	9.92388	10.898	9.40119	9.2476	9.96211
GMP	10.1798	10.1635	10.9461	9.59596	10.204	9.21708	9.9819	10.6233	8.97989	11.0787	10.0061	10.0304	9.95158	9.69331	9.7936	9.2119	10.4493	9.51684	9.84957	9.64456	9.49443	9.02367	9.52958	10.1643	9.1792	9.9481	9.79136	10.0508	9.48243	9.81518	9.66851	9.66571	9.70265	10.089	9.61984	9.98316	9.72038	9.21494	10.0344	9.87173	10.2921	11.4542	10.7272	10.3382	9.47886	10.7972	10.5539	10.0446	11.9062
riboflavin	7.43674	10.2145	9.37431	8.69734	8.64775	9.87821	9.6002	10.1341	10.0645	10.1265	9.21267	7.96729	9.36114	7.64174	7.41741	9.62137	8.97507	9.27971	9.33978	9.04933	11.3921	8.60564	9.29003	10.4179	8.53027	10.851	8.93375	7.60923	9.31039	8.07341	8.51633	7.38349	6.74632	7.62208	7.50487	8.31328	7.7623	8.9431	8.79833	8.7378	8.6182	9.20647	8.95684	9.36701	8.13735	8.00025	9.4055	9.11438	8.49027
S-adenosyl-L-homoCysteine-posi	10.3659	9.41959	9.13153	10.2081	9.54596	8.68096	10.641	9.91058	10.0088	10.5093	9.83774	10.7092	9.61483	9.41453	9.34957	8.40105	9.3344	9.83869	8.68903	10.1455	11.1657	9.79669	10.0904	9.93274	9.5973	9.53062	9.49222	9.6457	9.95508	9.45238	9.50571	9.94748	9.22694	10.0261	9.25742	9.68379	10.9694	9.26695	8.98528	9.46528	9.7016	8.77631	9.77613	9.72307	9.60234	9.79815	10.514	10.1779	9.43845
S-adenosyl-L-methionine	10.2595	10.0163	9.6454	9.78453	9.29786	9.63625	10.7223	10.3455	9.88884	9.04688	10.0065	10.9621	10.161	10.5051	9.82158	9.85607	9.01124	9.47029	11.0326	8.9072	10.5873	9.45538	9.80813	9.00242	9.46225	10.0763	9.93247	10.0067	10.2226	9.39063	10.5283	10.265	10.2013	9.6823	9.61852	9.87853	10.5449	10.1912	9.45929	11.0596	9.42358	9.76209	10.9722	9.48561	9.21241	10.667	10.3934	9.62361	10.5226
folate	9.86606	9.41221	10.3892	9.15004	10.2872	10.7689	9.91943	9.81884	9.91931	10.9352	9.22519	10.0979	9.08002	11.5256	9.3182	10.2682	8.15205	9.83754	9.50667	8.6518	10.032	9.47915	9.2964	10.2352	11.1777	11.3377	9.90486	10.4838	10.1704	9.80575	9.53157	9.49448	11.884	9.56603	9.05444	10.0924	10.4034	9.47314	9.86265	10.3182	10.1768	9.71528	9.10082	9.84864	9.52954	9.82257	9.78186	11.1404	8.72364
7,8-dihydrofolate	10.0592	10.2729	10.1769	9.35724	10.3206	8.65482	10.3009	9.74828	10.0915	10.6029	10.1448	10.6764	10.4301	10.4723	10.4714	9.06987	10.8664	10.6777	10.3797	11.735	11.7726	10.082	10.4616	10.3092	9.10647	9.80748	9.41635	9.52393	8.73944	8.57705	10.6093	10.0186	10.1006	9.77272	9.91954	10.0862	10.2411	10.1629	9.9637	10.1216	8.89848	8.80029	9.70214	9.82957	8.30171	10.4595	8.85731	8.41359	9.44548
5-methyl-THF	10.7157	9.46082	10.4646	10.6822	10.3997	9.92495	9.29005	10.6516	9.99249	10.7931	9.74032	9.99408	8.91343	9.25224	9.09205	9.62296	10.0355	9.58681	9.47408	9.3556	8.69732	9.95739	10.4285	9.03849	9.87833	9.78447	9.43824	9.55742	9.03558	9.91253	10.6088	10.1084	10.0899	10.2318	9.81987	10.4672	10.1436	10.2326	10.1469	9.69159	9.77696	10.2874	9.08339	9.50272	9.68361	9.90006	10.394	10.0732	9.48913
FAD	9.24638	7.67251	9.79266	8.72453	8.16336	8.71012	9.55575	8.88191	8.74676	9.17924	10.4176	10.2702	9.90148	10.2526	10.1414	9.50754	10.196	9.62176	9.48756	8.8206	9.89231	9.15247	10.1095	9.92201	9.29528	9.72452	9.19438	10.7629	9.21417	9.37717	8.95464	9.30711	10.5961	10.6699	9.22422	9.83865	10.0362	11.4493	9.72963	9.72961	10.5357	9.16103	9.16373	8.9911	9.69128	8.98937	9.24716	10.1026	8.86629
sarcosine	9.97682	9.62203	10.0604	9.70802	10.0657	9.41053	9.72791	8.98457	9.93692	10.3057	9.84115	9.3543	10.3123	10.0192	9.56492	10.1902	9.03513	8.78065	9.60822	9.16911	9.92911	9.42437	9.85979	10.1781	9.79316	9.90931	9.05162	9.44335	9.95599	9.35967	8.96141	9.44227	9.40645	10.0032	9.48019	9.76984	9.56447	10.0417	9.44942	9.27978	9.64906	10.7197	9.61651	9.31266	9.4152	9.90537	9.82241	9.45702	9.97061
putrescine	10.1635	9.92087	10.0343	9.68155	9.50138	9.9727	10.008	10.4894	9.60672	9.98773	9.54711	9.84798	8.59487	9.95069	10.424	9.42582	10.6091	10.1199	10.0485	10.1215	10.1374	9.96103	10.6622	10.2452	9.86167	9.63542	10.1719	9.42108	9.4079	9.54317	10.7631	8.97444	9.3348	10.7208	10.231	9.01416	9.55623	9.72713	9.98025	10.1066	10.2232	10.6658	10.4668	10.6446	10.2295	10.5278	8.7124	10.9721	9.15069
spermidine	10.1368	10.0597	10.2065	9.86491	9.99773	10.2532	10.0068	10.4101	10.403	9.79095	10.2579	9.5161	10.1838	9.51894	8.82048	10.2368	10.1784	9.34281	9.53395	8.97951	9.27075	8.4878	10.4774	10.8463	9.03521	10.5257	9.5779	9.17262	9.07072	9.4119	10.851	10.4239	9.27094	9.77312	10.3463	9.27451	10.2623	11.1817	10.6792	10.7057	10.7224	10.2217	15.1186	11.0379	10.7586	11.5587	10.9207	10.4253	9.64558
N-acetyl spermine	8.54355	9.59372	9.80942	9.22024	10.2335	11.258	10.7763	10.1282	10.8753	9.28588	9.15463	10.1457	12.1261	10.2485	9.98272	9.90107	9.6741	10.152	9.90051	9.01988	9.2128	9.36688	9.37589	10.9107	9.2708	10.6146	10.0021	13.1066	10.3523	10.6224	9.91489	9.48229	9.80228	10.1567	11.7003	9.61341	9.97742	10.6822	9.88982	9.69502	10.2713	9.93366	9.69333	9.26474	9.08085	7.22696	7.37436	10.0804	9.23127
N-acetyl spermidine	11.2851	10.5092	12.1259	10.6906	10.6512	9.94403	10.3271	10.9785	8.34925	8.95329	8.90135	9.52761	8.52782	9.27218	9.77584	9.69772	9.11667	9.44596	10.293	10.059	9.89477	10.7091	10.5252	10.594	11.2179	8.25593	10.4619	11.4371	8.06027	9.27605	9.05731	8.80809	10.2288	10.0792	9.70592	10.5294	10.9935	9.96863	11.0816	10.2748	6.90938	8.81658	9.72623	7.06696	10.3845	10.3151	8.45181	10.4422	8.56856
Nicotinamide Riboside	10.1307	10.7044	9.45715	10.3533	9.68317	9.08822	9.86082	9.94882	8.4767	9.51983	7.76738	10.5692	10.165	9.15159	8.0053	8.43509	9.49974	8.67537	9.58414	9.17173	10.8702	9.49502	10.631	11.1208	10.6688	10.1029	9.7356	9.45003	8.56272	10.3463	10.7793	10.3623	11.3908	10.2603	9.62051	10.0473	11.295	10.9032	10.3995	10.8512	9.74665	9.83216	10.6364	9.05814	9.97701	9.6488	10.0741	10.3903	9.76139
cholesterol	9.91226	10.3679	11.0657	10.4798	10.6102	10.2328	11.0955	10.1813	9.94686	10.1455	10.0328	9.24111	9.56449	9.73783	10.5036	9.75121	11.1596	10.6221	11.0504	10.3564	10.8524	10.2258	9.96811	10.1598	9.39623	9.47505	9.09556	10.2398	9.39915	9.56063	9.55322	9.75182	9.10496	9.49503	9.93291	9.95818	9.91216	9.74959	9.74386	9.53666	9.01475	10.0347	10.0537	10.0226	9.49666	10.5837	10.0178	9.19642	9.76139
arginosuccinic acid	9.69592	10.0308	8.39396	8.3087	8.82728	8.48521	9.10138	11.509	8.68678	9.59779	8.40499	10.3409	8.90549	9.39098	8.43111	8.43397	8.14268	9.37543	9.34295	8.85549	10.4777	8.98391	8.7915	7.80305	8.52102	9.24364	9.79214	7.574	9.29076	9.26073	9.50629	8.35801	9.34379	9.7628	8.28404	9.3874	6.66756	9.3317	7.90081	7.48121	9.08478	8.5631	9.42568	8.05143	8.56682	8.88353	8.93515	9.72181	9.41949
phosphocreatine	9.99569	10.2562	9.09876	9.36796	10.0886	9.61437	9.5324	9.35869	9.4017	9.8017	9.97123	10.1693	10.115	9.29208	9.51255	9.89302	8.73056	9.66314	9.73231	9.63107	9.41831	9.69487	15.0388	9.93195	9.37671	9.9124	10.341	9.25666	9.75407	9.95767	10.095	10.1543	10.6566	9.50258	9.4392	10.2788	9.63462	10.458	9.85461	10.0438	10.2161	13.6235	10.1537	8.99985	9.81815	9.24418	10.709	10.1748	10.1646
retinoic acid	10.3092	9.97195	10.07	10.0454	10.656	9.76562	10.2256	10.2208	10.4506	10.2935	10.6765	10.6738	8.92582	10.2754	9.65097	10.3569	10.1521	10.1269	9.90752	8.56875	10.5069	10.4279	9.63091	10.2872	10.1766	9.85553	10.3712	10.5476	10.4673	9.8262	10.2345	10.3206	9.83702	9.58321	9.60141	10.2599	10.3145	10.7593	10.0682	9.81059	10.276	9.99173	10.1588	9.41181	9.29558	10.2592	9.19436	9.93101	10.5138
Alanine_pos	9.97561	9.62083	10.0592	9.70627	10.064	9.40644	9.72452	8.98147	9.94002	10.3078	9.83742	9.35061	10.3081	10.0191	9.56416	10.1874	9.033	8.77807	9.60481	9.16529	9.93055	9.42568	9.86152	10.1804	9.79526	9.91143	9.05338	9.44578	9.95808	9.36129	8.95999	9.44085	9.40542	9.9981	9.47512	9.7699	9.56443	10.0409	9.44724	9.27862	9.65379	10.7253	9.62177	9.31985	9.42174	9.91345	9.83024	9.46467	9.97453
Proline_pos	9.84129	9.97258	10.2499	9.7446	9.97673	10.2499	10.205	10.441	9.29678	10.8291	10.4158	9.88116	10.8645	9.24202	8.86656	10.1038	9.46803	9.6145	10.2025	10.0767	10.5917	10.6356	9.79393	10.0137	2.77413	9.77714	0.203722	1.53372	10.1699	9.64335	9.92099	9.31239	9.54045	9.38531	9.90136	8.74065	8.62085	10.8464	10.2287	9.47302	10.1715	10.3515	9.67067	9.03441	9.1222	9.38658	10.2553	9.38683	8.69759
spermine2	10.0634	10.4263	10.0647	7.76417	10.2662	9.98999	10.1559	10.3442	10.1288	9.94684	10.3294	9.89661	10.1314	10.02	10.0401	9.92767	10.0988	9.62199	9.712	9.88833	9.92314	10.2595	10.0895	10.1679	10.1048	10.1724	10.0879	10.3794	9.72941	9.78356	10.2064	10.1354	7.7087	10.226	10.6595	9.8021	10.0937	10.1042	10.2944	9.54358	9.88628	10.2748	10.0717	9.76065	9.83582	9.7392	9.89589	10.1447	10.115
Taurine_D4_pos	9.521	9.86797	10.239	10.1808	9.95781	10.189	10.2858	9.57077	10.6947	10.5596	9.9938	10.3169	9.95471	9.722	9.95378	9.7653	10.3867	9.84948	9.53328	9.77387	9.77332	9.72146	9.98253	9.83218	10.0979	10.0555	9.79677	9.75296	10.3174	10.3077	9.92702	10.0989	10.5016	9.50039	9.87004	10.3883	10.0455	10.1635	9.99069	10.0284	10.5635	10.1082	10.3918	9.87895	9.91956	9.47933	10.473	10.0016	9.65943
phenylalanine_pos	10.0506	9.68716	9.94884	9.99553	10.0283	9.83545	9.84113	10.2935	10.1846	9.95226	10.0514	10.0305	10.3424	9.88558	10.0603	10.0792	9.58572	9.98499	10.0585	9.70224	9.99113	10.0248	10.025	9.99354	10.1498	10.1681	9.82351	10.1985	10.0259	9.81504	9.87603	9.97587	10.2265	10.1023	10.009	9.97673	10.0493	9.97527	9.90226	9.90873	9.91144	10.2686	9.9743	10.0341	9.96985	9.89254	9.95433	10.005	10.1429
L-Phenylalanine_D8_pos	9.30604	9.51581	10.0343	10.2154	10.3753	10.1228	10.4971	10.1576	10.3863	10.4402	10.1684	10.2871	8.4073	10.1388	9.41122	9.79127	9.2687	9.77915	10.5958	9.80185	9.41396	10.9029	9.60922	10.8853	11.2387	10.7147	9.3672	10.8543	10.1097	9.46755	8.9717	10.1599	10.9548	9.7689	10.2328	10.5413	10.7963	10.4332	10.6733	11.2298	9.79403	9.80251	9.68683	9.99157	9.36062	9.652	9.48143	10.663	10.3128
Histidine_pos	9.82678	9.66884	9.7752	9.56572	9.81383	9.39368	9.78073	9.80573	9.50581	9.78108	9.84933	9.80716	9.53673	9.49248	9.72762	9.67507	8.99732	9.56392	9.47557	9.69826	9.83097	9.6733	9.80324	9.60471	9.57174	9.51094	9.64997	9.47994	9.60379	9.42825	9.68195	9.32929	9.99688	9.50849	9.627	9.45025	9.30842	9.57557	9.77959	9.65449	9.57519	9.89449	9.48683	9.73694	9.46606	9.69464	9.55957	9.58382	9.61068
DL-Histidine_15N_pos	9.84439	9.60066	9.61652	9.41633	9.61952	9.18578	9.71086	9.75465	9.25024	9.83448	9.82583	9.78893	9.32235	9.2904	9.50382	9.41033	8.53075	9.2392	9.34504	9.50996	9.75699	9.63422	9.63253	9.40045	9.46566	9.41685	9.62934	9.28729	9.47795	9.2445	9.37847	9.09941	9.89897	9.49547	9.31221	9.23094	8.98761	9.65419	9.86265	9.44114	9.24655	9.81282	9.45342	9.53481	9.28476	9.77836	9.22073	9.55512	9.4392
Valine_pos	10.0663	9.77028	9.86306	9.99567	9.79895	9.89067	9.74937	9.86011	10.0349	9.81892	9.88059	10.0509	10.1054	9.95542	9.78201	9.93222	9.68554	9.85397	9.86571	9.84071	9.64431	9.87116	9.86424	10.0303	10.0628	10.082	9.94534	10.1756	9.89697	9.78827	9.63553	10.025	9.89289	10.1761	9.84725	9.73934	9.9902	9.89811	9.99077	10.0225	9.71691	10.305	10.0759	10.1082	9.74653	9.93865	10.0191	10.0166	9.62718
DL-Proline_D7_pos	9.72766	9.8649	10.2815	9.61592	9.97357	9.69469	10.0319	9.7254	10.4298	9.75478	10.4305	9.56352	10.0747	10.5149	10.1733	10.2303	9.7399	9.5566	9.75009	9.63756	9.77152	9.53025	10.2471	10.3074	9.86187	10.1198	9.57465	10.1616	9.89216	9.33407	10.1908	9.51437	9.91922	9.86273	10.1042	9.63321	9.98302	9.79641	9.94297	9.89469	9.46321	4.23121	9.66069	9.88241	9.50557	9.82734	9.9876	9.49933	9.91895
Isoleucine_pos	10.0223	9.72619	10.0202	10.1603	9.83885	9.92734	9.76343	9.98988	10.0171	9.81077	9.75137	10.0824	10.1617	10.0835	9.89533	9.96924	9.53837	9.94786	9.74576	9.82285	9.65742	9.84219	9.90783	9.96099	10.1643	10.2225	9.93872	10.1948	9.85974	9.85645	9.77355	9.93082	9.97225	9.85384	10.1136	9.81819	10.0709	9.83904	9.85271	10.0626	9.66223	10.2527	9.84941	10.1172	9.91539	9.90864	9.79108	10.1128	9.93794
L-Isoleucine_15N_pos	10.1037	9.5126	10.0801	10.2376	9.7076	9.82484	9.70337	10.0103	10.0557	9.68048	9.65287	10.1567	10.37	10.1209	9.76635	9.98285	9.14588	9.91321	9.62951	9.66105	9.44229	9.87519	9.96937	10.1343	10.309	10.4802	9.86459	10.3969	9.92286	9.69799	9.69668	9.83345	9.80778	9.83564	10.2071	9.63059	10.136	9.88051	9.89414	10.3127	9.55645	10.5276	9.97329	10.2804	9.97652	9.95388	9.8947	10.2402	9.9313
Methionine_pos	9.39019	9.58939	9.76197	9.51663	10.1822	9.10711	9.8013	10.3506	9.73406	9.68811	9.81914	9.88523	11.0919	11.0021	10.4974	8.46852	8.65468	10.4671	9.74522	9.56177	10.8342	8.81029	10.508	10.6814	9.97283	8.44494	8.58317	8.69929	9.05377	9.69745	9.38882	10.0736	10.0288	9.45597	10.0774	10.4221	10.7242	9.67678	10.716	10.6402	8.24578	10.7049	10.2067	10.0852	9.80207	10.4535	10.1243	10.6048	10.3566
Tryptophan_pos	10.0933	9.59766	9.8622	9.77388	10.0048	9.57636	9.5884	9.4295	10.0403	9.66462	9.4505	9.4014	10.0914	9.76496	9.69971	10.502	9.00687	9.61373	8.63987	9.92252	9.50783	9.6441	9.91265	10.4509	9.96082	9.96988	9.37408	10.2926	9.85773	8.70196	8.01637	9.29715	10.3285	9.96225	9.33773	9.9764	9.58982	9.20495	9.61403	9.3968	9.76639	10.8754	9.07555	9.37381	9.81493	9.69748	9.55605	9.9831	9.61867
References
1. De Livera AM, Olshansky G, Simpson JA, Creek DJ (2018): NormalizeMets: assessing, selecting and implementing statistical methods for normalizing metabolomics data. Metabolomics. 14:54.
2. Sysi-Aho M, Katajamaa M, Yetukuri L, Oresic M (2007): Normalization method for metabolomics data using optimal selection of multiple internal standards. BMC Bioinformatics. 8:93.
[truncated: 55 more columns]

## Sheet: S5 Table-PREOP
Table S5: PREOP-37 significant metabolites
PREOP	2019-08-14	paired tests
KEGG ID#	HMDB ID#	Metabolite	pt2	BHt3	pW4	BHW5	pB6	BHB7	FC8
C00300	HMDB0000064	creatine	0.001336	0.090846	0.001542	0.08135	0.000598	0.037348	-1.36302		1Not registered in MetaboAnalyst
C01073	HMDB0061880	1N-Acetyl-L-alanine	0.001711	0.090846	0.001708	0.08135	0.000598	0.037348	-1.36807		2Nominal p-value for t-test
C01479	HMDB0000779	Phenyllactic acid	0.001514	0.090846	0.001255	0.08135	0.000598	0.037348	-1.18609		3Benjamini-Hochberg corrected p-value for t-test
C00689	HMDB0001124	trehalose-6-Phosphate	0.0009	0.090846	0.000791	0.08135	0.000598	0.037348	1.51684		4Nominal p-value for Wilcoxon signed rank test
C00314	HMDB0000239	pyridoxine	0.143548	0.55111	0.020588	0.197959	0.001593	0.079631	-1.18729		5Benjamini-Hochberg corrected p-value for Wilcoxon signed rank test
C01089	HMDB0000011	3-hydroxybuterate	0.013442	0.197669	0.010092	0.188973	0.003894	0.088494	-1.69462		6Nominal p-value for binomial test
C00118	HMDB0001112	D-glyceraldehdye-3-phosphate	0.054644	0.339425	0.037539	0.272875	0.003894	0.088494	-1.21633		7Benjamini-Hochberg corrected p-value for binomial test
C00363	HMDB0001274	dTDP-nega	0.01666	0.207965	0.012556	0.188973	0.003894	0.088494	-1.36604		8Tukey bi-weight fold change
C00198	HMDB0000150	glucono-delta-lactone	0.017469	0.207965	0.017675	0.190838	0.003894	0.088494	1.18705
C00160	HMDB0000115	glycolate	0.043099	0.323975	0.025103	0.223058	0.003894	0.088494	-1.32561
C00170	HMDB0001173	S-methyl-5-thioadenosine	0.003571	0.1035	0.002982	0.093175	0.003894	0.088494	-1.47016
C00109	HMDB0000005	2-oxobutanoate	0.002606	0.093075	0.001952	0.08135	0.008767	0.156547	-1.08051
C00504	HMDB0000121	folate	0.047718	0.323975	0.043981	0.297172	0.008767	0.156547	-1.05209
C00106	HMDB0000300	uracil	0.002025	0.090846	0.001826	0.08135	0.008767	0.156547	-1.32488
C00440	HMDB0001396	5-methyl-THF	0.00218	0.090846	0.002379	0.084972	0.018242	0.162872	-1.15528
C01551	HMDB0000462	allantoin	0.003726	0.1035	0.006035	0.167628	0.018242	0.162872	1.01461
C00791	HMDB0000562	Creatinine	0.006028	0.138225	0.006784	0.169602	0.018242	0.162872	-1.02447
C05422	HMDB0001264	dehydroascorbic acid	0.019578	0.212805	0.013248	0.188973	0.018242	0.162872	-1.02381
C00016	HMDB0001248	FAD	0.009554	0.159523	0.012222	0.188973	0.018242	0.162872	1.0446
C16511	HMDB0002205	homocysteic acid	0.061579	0.366544	0.019084	0.190838	0.018242	0.162872	0.998936
C00140	HMDB0000215	N-acetyl-glucosamine	0.031161	0.288525	0.027	0.223058	0.018242	0.162872	1.33526
C00148	HMDB0000162	proline	0.009445	0.159523	0.024496	0.223058	0.018242	0.162872	1.25577
C00299	HMDB0000296	uridine	0.024525	0.245248	0.018604	0.190838	0.018242	0.162872	-1.1005
C00257	HMDB0000625	D-gluconate	0.047791	0.323975	0.016787	0.190838	0.035197	0.191289	0.915174
C01026	HMDB0000092	dimethylglycine	0.012823	0.197669	0.011266	0.188973	0.035197	0.191289	-1.21912
C00408	HMDB0000070	DL-Pipecolic acid	0.055127	0.339425	0.019084	0.190838	0.035197	0.191289	-0.943081
C00407	HMDB0000172	Isoleucine_pos	0.043997	0.323975	0.067589	0.391268	0.035197	0.191289	-1.11895
C00624	HMDB0001138	N-acetyl-glutamate	0.008319	0.159523	0.010092	0.188973	0.035197	0.191289	-1.03108
C00327	HMDB0000904	citrulline	0.006082	0.138225	0.013606	0.188973	0.063174	0.242975	0.856041
C00475	HMDB0000089	cytidine	0.016668	0.207965	0.027659	0.223058	0.063174	0.242975	0.771216
C00407	HMDB0000172	L-Isoleucine_15N_pos	0.026088	0.250846	0.035851	0.271596	0.063174	0.242975	-1.25177
C03539	METAPA0405	1S-ribosyl-L-homocysteine-nega	0.009571	0.159523	0.016357	0.190838	0.063174	0.242975	-0.861204
C00183	HMDB0000883	valine	0.016656	0.207965	0.017226	0.190838	0.063174	0.242975	-1.30414
C00153	HMDB0001406	nicotinamide	0.019376	0.212805	0.029718	0.232174	0.105804	0.318688	-0.658573
C03150	HMDB0000855	Nicotinamide Riboside	0.044303	0.323975	0.048057	0.316166	0.105804	0.318688	0.737595
C00455	HMDB0000229	Nicotinamide ribotide	0.021415	0.223075	0.010962	0.188973	0.105804	0.318688	-0.828609
C00385	HMDB0000292	xanthine	0.043796	0.323975	0.027	0.223058	0.105804	0.318688	-0.679271

## Sheet: S6 Table-Frequency Table
Table S6: Split analysis frequency table for significant metabolites at PREOP and POD2.
PREOP
Metabolite	2/3_p	2/3_BHp	t	BHt	W	BHW	B	BHB
trehalose-6-Phosphate	99.86	1.47	99.98	2.61	99.83	1.11	91.54	6.61		2/3_p	Percentage that passed 0.05 cut-off of at least two tests
uracil	99.66	1.58	99.99	2.38	99.62	1.43	86.43	5.03		2/3_BHp	Percentage that passed BH-corrected 0.05 cut-off of at least two tests
5-methyl-THF	99.35	0.75	99.92	1.43	99.24	0.45	87.41	4.65		t	Percentage that passed t-test with 0.05 cut-off
Phenyllactic acid	99.32	0.69	99.95	1.4	99.28	0.6	80.56	2.83		BHt	Percentage that passed BH-corrected t-test with 0.05 cut-off
creatine	99.12	1.2	99.39	1.94	99.04	1.12	85.51	5.04		W	Percentage that passed Wilcoxon test with 0.05 cut-off
N-Acetyl-L-alanine	98.8	1.11	99.19	1.85	98.76	1.07	83.88	4.31		BHW	Percentage that passed BH-corrected Wilcoxon test with 0.05 cut-off
2-oxobutanoate	96.75	0.38	99.3	0.53	96.56	0.36	74.82	2.28		B	Percentage that passed binomial test with 0.05 cut-off
allantoin	96.58	0.51	99.97	1.7	96.5	0.54	54.06	0.62		BHB	Percentage that passed BH-corrected binomial test with 0.05 cut-off
FAD	95.59	0.18	97.72	0.33	95.05	0.14	75.18	2.05
S-methyl-5-thioadenosine	93.07	0.13	94.47	0.22	93.32	0.14	69.83	1.39
Creatinine	88.14	0.31	88.1	0.55	88.72	0.32	69.27	1.88
citrulline	86.95	0.04	97.02	0.08	85.59	0.04	55.22	0.43
glucono-?-lactone	82.29	0.07	76.81	0.14	84.07	0.08	72.75	1.56
proline	78.99	0.02	86.7	0.05	78.18	0.02	54.22	0.65
valine	77.2	0	89.28	0.02	74.3	0	54.6	0.56
dehydroascorbic acid	74.85	0.04	67.89	0.06	79.07	0.05	62.01	0.62
3-hydroxybuterate	73.33	0.03	75.91	0.07	73.09	0.01	59.46	0.77
nicotinamide	70.7	0.01	87.5	0.03	67.82	0	45.04	0.34
dimethylglycine	70.59	0.01	69.22	0.03	71.63	0.01	59.66	0.72
N-acetyl-glutamate	70.53	0.01	88.03	0.03	67.27	0.02	46.4	0.35
D-gluconate	68.43	0.09	43.92	0.15	81.37	0.12	63.34	1.1
homocysteic acid	67.3	0.01	27.36	0.02	79.7	0.01	68.46	1.35
S-ribosyl-L-homocysteine-nega	64.64	0.01	75.58	0.01	63.58	0.01	44.03	0.22
cytidine	63.78	0	85.56	0.03	61.02	0	38.39	0.07
uridine	63.7	0.02	64.92	0.04	64.04	0.02	53.68	0.35
Nicotinamide Riboside	56.62	0	63.34	0.01	54.83	0	47.94	0.32
dTDP-nega	51.86	0.01	43.69	0.01	52.73	0	65.2	0.69
L-Isoleucine_15N_pos	50.01	0	64.71	0.02	46.05	0	42.54	0.26
glycolate	45.84	0.01	41.32	0	49.25	0.01	44.55	0.38
pyridoxine	42.99	0	11.05	0	54.67	0	50.55	0.31
N-acetyl-glucosamine	39.4	0	43.29	0	39.99	0	35.86	0.09
folate	25.56	0	38.01	0	24.63	0	21.79	0.02
Nicotinamide ribotide	25.41	0	27.53	0	25.24	0	32.88	0.12
DL-Pipecolic acid	25.16	0	20.95	0	28.02	0	32.86	0.11
Isoleucine_pos	24.04	0	33.3	0	22.2	0	25.53	0.07
xanthine	22.89	0	21.54	0	23.81	0	31.32	0.15
D-glyceraldehdye-3-phosphate	17.18	0	18.92	0	17.04	0	26.55	0.05
POD2
Metabolite	2/3_p	2/3_BHp	t	BHt	W	BHW	B	BHB
acetoacetate	100	99.95	100	99.98	100	99.95	99.92	88.97
citrate	100	99.8	100	99.98	100	99.78	99.5	85.09
isocitrate	100	99.77	100	99.96	100	99.74	99.68	87.96
Citraconic acid/itaconic acid	100	99.61	100	99.99	100	99.53	99.46	82.5
itaconic acid	100	99.46	100	99.98	100	99.34	99.12	78.23
deoxyinosine	100	98.12	100	99.35	100	97.98	97.39	64.03
2-Hydroxy-2-methylbutanedioic acid	100	97.71	100	97.15	100	98.02	99.73	85.04
5-phosphoribosyl-1-pyrophosphate	100	97.31	100	99.05	100	97.17	97.8	68.05
N-acetyl-glucosamine	100	96.26	100	99.08	100	95.9	97.03	63.52
myo-inositol	100	95.6	100	98.75	100	95.37	97.1	64.15
cytidine	100	94.92	100	96.9	100	95.1	97.19	64.59
Ng,NG-dimethyl-L-arginine	100	93.92	100	98.27	100	93.59	95.88	60.55
GTP-nega	100	93.47	100	98.14	100	93.03	95.4	57.44
1-Methyladenosine	100	87.98	100	93.21	100	87.29	95.91	58.52
p-hydroxybenzoate	99.97	84.32	100	91.58	99.97	83.4	95.26	57.26
dAMP	100	83.58	100	82.94	100	83.37	97.95	69.9
O8P-O1P	99.96	82.37	100	87.32	99.96	82.91	94.12	53.47
4-phosphopantothenate	99.93	75.2	100	86.37	99.92	74.19	89.85	43.11
citrate-isocitrate	99.87	66.95	99.94	69.92	99.85	68.08	92.65	47.73
D-glucono-delta-lactone-6-phosphate	99.76	66.76	100	77.11	99.71	67.7	84.07	33.34
D-gluconate	99.51	66.56	100	92.05	99.51	65.49	77.46	25.44
D-glucarate	99.76	65.39	100	75.89	99.72	65.14	86.33	36.94
2-ketohexanoic acid	99.56	65.24	100	85.35	99.53	64.41	78	26.7
Kynurenic acid	99.89	64.37	99.35	48.63	99.94	70.4	96.62	61.37
3-S-methylthiopropionate	99.62	56.59	99.83	59.36	99.64	59.23	86.32	36.19
glyoxylate	97.03	55.5	75.19	14.48	99.94	79.03	94.15	54.56
2-keto-isovalerate	99.33	51.61	99.44	49.7	99.2	52.45	92.92	49.14
dihydroorotate	98.32	50.73	99.89	71.11	98.26	49.97	70.59	20.66
1-Methyl-Histidine	99.29	49.93	99.67	54.39	99.29	51.97	84.93	33.35
S-adenosyl-L-homocysteine-nega	99.23	47.5	99.56	50.91	99.09	48.16	88.52	38.06
aconitate	99.08	46.87	99.81	54.92	98.91	47.11	82.03	30.75
a-ketoglutarate	98.98	46.41	98.93	43.82	99.14	51.35	87.01	36.76
glucosamine	98.04	40.67	99.3	50.91	98	41.69	76.66	23.32
D-sedoheptulose-1-7-phosphate	97.69	39.69	99.07	43.02	97.43	42.05	82.28	30.16
homocysteine	97.86	39.66	99.55	53.09	97.48	38.61	74.23	23.28
Maleic acid	97.88	38.77	98.74	41.53	97.87	41.11	82.17	29.63
fumarate	97.5	36.11	98.37	38.88	97.52	38.4	79.55	28.23
S-adenosyl-L-methionine	95.95	35.18	99.41	51.14	95.62	34.29	68.42	18.26
Atrolactic acid	95.17	31.21	98.71	42.43	94.83	31.04	68.43	17.8
SBP	95.02	30.41	98.92	42.77	94.37	29.96	71.25	20
orotate	95.64	30.16	96.96	31.05	95.66	32.75	79	26.08
Acetyllysine	93.87	25.53	93.94	25.87	93.94	27.34	78.97	26.51
2-oxobutanoate	92.72	23.84	96.32	29.4	92.08	24.34	70.77	19.39
oxaloacetate	92.05	22.77	92.38	21.29	92.69	26.99	73.91	21.24
S-ribosyl-L-homocysteine-nega	89.69	20.93	96.2	31.3	88.35	19.8	63.87	14.51
glutathione disulfide-nega	89.93	19.49	93.93	25.04	90.3	22.77	60.16	12.51
Ascorbic acid	89.31	16.75	91.5	21.48	90.05	18.47	58.69	11.59
glucono-delta-lactone	84.4	16.68	99.09	33.05	80.87	15.29	59.33	11.76
acetylphosphate	86.25	15.74	92.89	19.95	85.48	16.87	61.02	13.27
Xanthurenic acid	84.06	14.88	93.28	23.16	83.45	15.53	50.32	8.54
Glycerophosphocholine	72.27	8.6	85.28	13.57	70.96	9.07	44.04	6.63
S-methyl-5-thioadenosine	67.53	6.43	77.68	9.24	66.25	6.9	46.64	7.04
dUMP-nega	58.21	4.29	82.1	9.56	55.21	4.15	35.35	4.11

## Sheet: S7 Table-POD2
Table S7: POD2-53 significant metabolites
POD2	2019-08-14	paired tests
HMDB ID#	KEGG ID#	Metabolite	pt2	BHt3	pW4	BHW5	pB6	BHB7	FC8
HMDB0000500	C00156	p-hydroxybenzoate	0	7e-06	0	2.6e-05	5e-06	0.000283	2.04854		1Not registered in MetaboAnalyst
HMDB0000094	C00158	citrate	4e-06	0.000456	2e-06	0.00027	0	9e-06	1.25483		2Nominal p-value for t-test
HMDB0000060	C00164	acetoacetate	1e-05	0.000865	7e-06	0.000624	1.8e-05	0.000748	1.54376		3Benjamini-Hochberg corrected p-value for t-test
HMDB0000634	C02226	Citraconic acid/itaconic acid	3.6e-05	0.001564	3.1e-05	0.001173	5e-06	0.000283	1.3796		4Nominal p-value for Wilcoxon signed rank test
HMDB0001864	C00902	2-ketohexanoic acid	4.4e-05	0.001564	3e-05	0.001173	1.8e-05	0.000748	1.46388		5Benjamini-Hochberg corrected p-value for Wilcoxon signed rank test
HMDB0000211	C00137	myo-inositol	4.5e-05	0.001564	0.000142	0.002534	0.008767	0.052182	1.26749		6Nominal p-value for binomial test
HMDB0000012	C05512	deoxyinosine	3e-05	0.001564	3.3e-05	0.001173	6.4e-05	0.001449	1.89832		7Benjamini-Hochberg corrected p-value for binomial test
HMDB0002092	C00490	itaconic acid	5e-05	0.001564	5.2e-05	0.001301	5e-06	0.000283	1.36557		8Tukey bi-weight fold change
HMDB0000193	C00311	isocitrate	6e-05	0.001667	2.7e-05	0.001173	0.000205	0.003413	1.52212
HMDB0000215	C00140	N-acetyl-glucosamine	7.5e-05	0.00188	7.1e-05	0.001484	6.4e-05	0.001449	1.40516
HMDB0000905	C00475	cytidine	0.000113	0.002563	4.8e-05	0.001301	0.001593	0.01659	1.56788
HMDB0001273	C00044	GTP-nega	0.000163	0.003401	7.1e-05	0.001484	0.003894	0.027812	1.55645
HMDB0003331	C02494	1-Methyladenosine	0.000184	0.003538	0.000223	0.00372	0.001593	0.01659	1.54994
HMDB0001539	C03626	Ng,NG-dimethyl-L-arginine	0.00023	0.004104	0.000488	0.006426	0.008767	0.052182	1.09893
HMDB0000280	C00119	5-phosphoribosyl-1-pyrophosphate	0.000284	0.00473	5e-05	0.001301	6.4e-05	0.001449	1.44706
HMDB0001527	C08276	3-S-methylthiopropionate	0.000453	0.006663	0.000242	0.00378	0.000205	0.003413	1.81582
HMDB0001245	C00360	dAMP	0.000453	0.006663	0.000273	0.004012	6.4e-05	0.001449	1.56205
HMDB0001844	C02612	2-Hydroxy-2-methylbutanedioic acid	0.000615	0.007941	0.00011	0.002116	0.000205	0.003413	1.37717
HMDB0000094	C00158	citrate-isocitrate	0.00061	0.007941	0.000295	0.004101	0.000598	0.008299	1.2284
HMDB0000625	C00257	D-gluconate	0.000635	0.007941	0.00085	0.01012	0.001593	0.01659	0.990897
HMDB0000528	C00337	dihydroorotate	0.001658	0.018047	0.001826	0.01691	0.000598	0.008299	1.22029
N/A	N/A	1O8P-O1P	0.001553	0.018047	0.000635	0.007933	0.003894	0.027812	1.28193
HMDB0001185	C00019	S-adenosyl-L-methionine	0.00166	0.018047	0.001542	0.015424	0.003894	0.027812	1.48197
HMDB0000475	C05607	Atrolactic acid	0.002741	0.024703	0.004752	0.03046	0.035197	0.11578	1.28116
HMDB0000044	C00072	Ascorbic acid	0.002767	0.024703	0.003955	0.028248	0.035197	0.11578	-0.941108
HMDB0000663	C00818	D-glucarate	0.002679	0.024703	0.001708	0.016418	0.001593	0.01659	1.11358
N/A	C03539	S-ribosyl-L-homocysteine-nega	0.002648	0.024703	0.003177	0.026444	0.018242	0.07016	1.11247
HMDB0001016	C03492	4-phosphopantothenate	0.002411	0.024703	0.001053	0.011966	6.4e-05	0.001449	1.60182
HMDB0000134	C00122	fumarate	0.002914	0.025122	0.004752	0.03046	0.018242	0.07016	1.30021
HMDB0000176	C01384	Maleic acid	0.003102	0.025849	0.003492	0.02728	0.018242	0.07016	1.35901
HMDB0000150	C00198	glucono-delta-lactone	0.003812	0.029785	0.007399	0.039356	0.063174	0.161157	0.744925
HMDB0000715	C01717	Kynurenic acid	0.003733	0.029785	0.001952	0.017432	0.003894	0.027812	1.44601
HMDB0000881	C02470	Xanthurenic acid	0.003944	0.029882	0.003279	0.026444	0.035197	0.11578	-1.20608
HMDB0000208	C00026	a-ketoglutarate	0.00408	0.029999	0.007835	0.04081	0.018242	0.07016	1.26299
HMDB0000019	C00141	2-keto-isovalerate	0.004219	0.030139	0.003717	0.02733	0.003894	0.027812	1.35602
HMDB0000072	C00417	aconitate	0.004794	0.030161	0.002982	0.025703	0.001593	0.01659	1.42863
HMDB0001127	C01236	D-glucono-delta-lactone-6-phosphate	0.004898	0.030161	0.00461	0.03046	0.018242	0.07016	0.809646
HMDB0001409	C00365	dUMP-nega	0.004509	0.030161	0.010375	0.04716	0.165875	0.284032	0.72429
HMDB0000001	C01152	1-Methyl-Histidine	0.004946	0.030161	0.009027	0.044252	0.018242	0.07016	0.972164
HMDB0000086	C00670	Glycerophosphocholine	0.004876	0.030161	0.005201	0.032508	0.003894	0.027812	-1.50096
HMDB0001173	C00170	S-methyl-5-thioadenosine	0.004898	0.030161	0.005359	0.032678	0.063174	0.161157	1.00395
HMDB0060274	C00447	1SBP	0.005152	0.030668	0.006589	0.03744	0.018242	0.07016	1.10306
HMDB0001068	C05382	D-sedoheptulose-1-7-phosphate	0.005407	0.031437	0.006784	0.037689	0.018242	0.07016	1.0559
HMDB0000939	C00021	S-adenosyl-L-homocysteine-nega	0.006045	0.033583	0.006035	0.035085	0.008767	0.052182	1.01647
HMDB0001494	C00227	acetylphosphate	0.006347	0.033759	0.008533	0.043535	0.003894	0.027812	1.22524
HMDB0003337	C00127	glutathione disulfide-nega	0.006262	0.033759	0.003717	0.02733	0.003894	0.027812	1.28096
HMDB0000005	C00109	2-oxobutanoate	0.007723	0.039402	0.005688	0.033858	0.008767	0.052182	1.10191
HMDB0000742	C00155	homocysteine	0.007939	0.039697	0.010375	0.04716	0.003894	0.027812	1.65942
HMDB0000226	C00295	orotate	0.008449	0.041417	0.004752	0.03046	0.000598	0.008299	1.37056
HMDB0000206	C02727	Acetyllysine	0.008813	0.04237	0.001255	0.013638	0.000205	0.003413	1.53672
HMDB0001514	C00329	glucosamine	0.009355	0.042522	0.010092	0.04716	0.018242	0.07016	1.57187
HMDB0000119	C00048	glyoxylate	0.027842	0.090769	0.001491	0.015424	0.001593	0.01659	1.4512
HMDB0000223	C00036	oxaloacetate	0.015512	0.061555	0.008777	0.043885	0.003894	0.027812	1.4332

## Sheet: S8 Table-Pathway Analysis
Table S8: Pathway results using MetaboAnalyst [1-7]
PREOP	Total	Expected	Hits	Raw p	/-LOG(p)	Holm adjust	FDR1	Impact2		1Used as the primary selection criterion for determining significantly enriched pathways.
Valine, leucine and isoleucine biosynthesis	8	0.17548	3	0.00050157	7.5978	0.042131	0.042131	0		2Used to assess the impact on the overall network based on the location of the altered metabolites.
Nicotinate and nicotinamide metabolism	15	0.32903	3	0.003667	5.6084	0.30436	0.15401	0.22588
Pyrimidine metabolism	39	0.85548	4	0.0092221	4.6861	0.75622	0.25822	0.09694
One carbon pool by folate	9	0.19742	2	0.015272	4.1818	1	0.32071	0
Glycine, serine and threonine metabolism	33	0.72387	3	0.033587	3.3936	1	0.50463	0.0726
Arginine biosynthesis	14	0.3071	2	0.036045	3.323	1	0.50463	0.22843
Pantothenate and CoA biosynthesis	19	0.41677	2	0.063275	2.7603	1	0.71631	0
Pentose phosphate pathway	22	0.48258	2	0.082074	2.5001	1	0.71631	0.04712
Riboflavin metabolism	4	0.087742	1	0.084976	2.4654	1	0.71631	0
Aminoacyl-tRNA biosynthesis	48	1.0529	3	0.085275	2.4619	1	0.71631	0
Synthesis and degradation of ketone bodies	5	0.10968	1	0.1051	2.2528	1	0.80258	0
Cysteine and methionine metabolism	33	0.72387	2	0.16189	1.8209	1	1	0.08072
Vitamin B6 metabolism	9	0.19742	1	0.18138	1.7071	1	1	0.07843
Arginine and proline metabolism	38	0.83355	2	0.20174	1.6008	1	1	0.08992
Valine, leucine and isoleucine degradation	40	0.87742	2	0.21803	1.5231	1	1	0
Butanoate metabolism	15	0.32903	1	0.28411	1.2584	1	1	0
beta-Alanine metabolism	21	0.46065	1	0.37427	0.98277	1	1	0
Propanoate metabolism	23	0.50452	1	0.4018	0.9118	1	1	0.04061
Lysine degradation	25	0.54839	1	0.42815	0.84828	1	1	0
Folate biosynthesis	27	0.59226	1	0.45337	0.79104	1	1	0
Glyoxylate and dicarboxylate metabolism	32	0.70194	1	0.5118	0.66983	1	1	0.07937
Amino sugar and nucleotide sugar metabolism	37	0.81161	1	0.56414	0.57245	1	1	0.05035
Purine metabolism	65	1.4258	1	0.77068	0.26048	1	1	0.01217
POD2	Total	Expected	Hits	Raw p	/-LOG(p)	Holm adjust	FDR	Impact
Citrate cycle (TCA cycle)	20	0.64516	6	2.284e-05	10.687	0.0019185	0.0019185	0.39158
Cysteine and methionine metabolism	33	1.0645	6	0.00047319	7.656	0.039275	0.013898	0.2982
Pentose phosphate pathway	22	0.70968	5	0.00049635	7.6082	0.040701	0.013898	0.09669
Glyoxylate and dicarboxylate metabolism	32	1.0323	5	0.0029721	5.8185	0.24074	0.062414	0.3545
Pyrimidine metabolism	39	1.2581	5	0.0071636	4.9387	0.57309	0.12035	0.19916
Alanine, aspartate and glutamate metabolism	28	0.90323	4	0.01108	4.5026	0.87534	0.15512	0.14183
Ascorbate and aldarate metabolism	8	0.25806	2	0.025224	3.68	1	0.26485	0
Valine, leucine and isoleucine biosynthesis	8	0.25806	2	0.025224	3.68	1	0.26485	0
Pyruvate metabolism	22	0.70968	3	0.031586	3.455	1	0.2948	0.00156
Arginine biosynthesis	14	0.45161	2	0.072494	2.6243	1	0.60895	0
Butanoate metabolism	15	0.48387	2	0.081964	2.5015	1	0.62591	0.11111
Pantothenate and CoA biosynthesis	19	0.6129	2	0.12313	2.0945	1	0.86189	0.02143
Synthesis and degradation of ketone bodies	5	0.16129	1	0.1514	1.8878	1	0.92432	0.6
Purine metabolism	65	2.0968	4	0.15405	1.8705	1	0.92432	0.03578
D-Glutamine and D-glutamate metabolism	6	0.19355	1	0.17886	1.7211	1	1	0
Glycine, serine and threonine metabolism	33	1.0645	2	0.28844	1.2433	1	1	0
Amino sugar and nucleotide sugar metabolism	37	1.1935	2	0.33688	1.088	1	1	0.05035
Arginine and proline metabolism	38	1.2258	2	0.34887	1.0531	1	1	0
Valine, leucine and isoleucine degradation	40	1.2903	2	0.37263	0.98716	1	1	0.01084
Tyrosine metabolism	42	1.3548	2	0.39607	0.92615	1	1	0.02463
Histidine metabolism	16	0.51613	1	0.40977	0.89217	1	1	0
Ether lipid metabolism	20	0.64516	1	0.48311	0.72752	1	1	0
Propanoate metabolism	23	0.74194	1	0.53217	0.63078	1	1	0.04061
Glycolysis / Gluconeogenesis	26	0.83871	1	0.57667	0.55048	1	1	0
Galactose metabolism	27	0.87097	1	0.59056	0.52669	1	1	0
Folate biosynthesis	27	0.87097	1	0.59056	0.52669	1	1	0.09111
Glutathione metabolism	28	0.90323	1	0.604	0.50418	1	1	0.02698
Phosphatidylinositol signaling system	28	0.90323	1	0.604	0.50418	1	1	0.03736
Inositol phosphate metabolism	30	0.96774	1	0.6296	0.46267	1	1	0.12939
Glycerophospholipid metabolism	36	1.1613	1	0.69705	0.36089	1	1	0.04814
References
1. Xia J, Sinelnikov IV, Han B, Wishart DS (2015): MetaboAnalyst 3.0--making metabolomics more meaningful. Nucleic Acids Res. 43:W251-257.
2. Xia J, Wishart DS (2016): Using MetaboAnalyst 3.0 for Comprehensive Metabolomics Data Analysis. Curr Protoc Bioinformatics. 55:14.10.11-14.10.91.
3. Chong J, Wishart DS, Xia J (2019): Using MetaboAnalyst 4.0 for comprehensive and integrative metabolomics data analysis. Current Protocols in Bioinformatics. 68:e86.
4. Kanehisa M, Goto S (2000): KEGG: kyoto encyclopedia of genes and genomes. Nucleic Acids Res. 28:27-30.
5. Kanehisa M, Furumichi M, Tanabe M, Sato Y, Morishima K (2017): KEGG: new perspectives on genomes, pathways, diseases and drugs. Nucleic Acids Res. 45:D353-D361.
6. Xia J, Wishart DS (2011): Metabolomic data processing, analysis, and interpretation using MetaboAnalyst. Current Protocols in Bioinformatics. 34:14.10.11-14.10.48.
7. Kanehisa M, Sato Y, Furumichi M, Morishima K, Tanabe M (2019): New approach for understanding genome variations in KEGG. Nucleic Acids Res. 47:D590-d595.

## Sheet: S9 Table-Comparison
Table S9: Results from Guo et al. (2017) and Guo et al. (2019) Comparison [1,2]
a: PREOP
		Tripp (2020)			Guo (2017)			Guo (2019)5
Common (59)	metabolite	FC	Avg-p	Avg-BH	FC	FC-Compatable4	p	FC	FC-Compatable4	p
HMDB0000011/HMDB0000357	3-Hydroxybutyric acid2	-1.69462	0.00914267	0.158379	1.83	1.83	0.00303					Comparison was done using the complete metabolomic
HMDB0000019	2-keto-isovalerate	0.874051	0.669898	0.784848			0.12887					data from the 2017 paper (PREOP only) but only the results
HMDB0000055	Cellobiose	ns	N/A	N/A			x					(metabolites differentially expressed between Delirium and
HMDB0000058	cyclic bis(3->5) dimeric GMP	ns	N/A	N/A			0.463918					Control at PREOP and POD1) from the 2019 paper due to data
HMDB0000064	creatine1	-1.36302	0.00115867	0.069848			0.301776					availability. Targeted and untargeted metabolomics
HMDB0000067	cholesterol2	-0.400309	0.599873	0.772967	0.86	-1.16	0.00275767					approaches are quite different in collection methodology,
HMDB0000070	DL-Pipecolic acid1	-0.943081	0.0364693	0.240517			0.0257582					so high level of commonality between study results was not
HMDB0000094	citrate2	-0.26552	0.758083	0.809429	0.65	-1.54	0.00174478					expected. There were 59 metabolites commonly measured in
HMDB0000099	cyclic-AMP	-0.327418	0.572007	0.747163			0.686993					our paper and the 2017 paper. Of the 31 significant
HMDB0000112	4-aminobutyrate	-0.461557	0.671855	0.790047			0.0171368					metabolites found in the 2017 paper, 10 were captured by
HMDB0000115	glycolate1	-1.32561	0.024032	0.211842			0.0310497					our platform, out of which four (uracil, cholesterol, taurine,
HMDB0000123	glycine	-0.166556	0.692064	0.791914			0.129251					and citrate) showed concordant degree of expression with
HMDB0000133	guanosine	-0.778931	0.137957	0.470175			0.0298353					uracil also showing significance in both studies.
HMDB0000134	fumarate2	-0.512797	0.471761	0.732477	1.51	1.51	0.00261265
HMDB0000148	glutamate	-0.224022	0.547128	0.762525			0.175488
HMDB0000149	ethanolamine	1.19362	0.358755	0.508693			0.18314					1Significant differential expression in Tripp
HMDB0000157	hypoxanthine	-1.11297	0.0747793	0.36626			0.683875					2Reported as significant in Guo et al (2017)
HMDB0000158	tyrosine7	-0.254669	0.554109	0.754891			0.62913	1.14	1.14	0.03		3Manually added because HMDB was missing or incorrect
HMDB0000159	phenylalanine2,7	-1.13356	0.000763	0.069848	1.14	1.14	0.0153655	1.17	1.17	0.01		4FC was recalculated to represent downregulation (FC < 1) as negative (-1/FC)
HMDB0000161	alanine2,7	1.15288	0.460877	0.72668	0.78	-1.28	0.000128008	0.85	-1.17647	0.01		5Sample collected day of surgery
HMDB0000162	proline	1.25577	0.0173943	0.181818			0.358613					6Two additional common metabolites found in Guo (2019)
HMDB0000167	threonine	-0.54844	0.169743	0.481635			0.0286963					7Reported as significant in Guo et al (2019)
HMDB0000168	asparagine	-0.682609	0.469416	0.734053			0.893599					8Sample collected post operative day 1 (POD1)
HMDB0000172	Isoleucine1	-1.25177	0.0417043	0.255139			0.474199					9Common metabolites based on those listed in Guo 2019 supplementary material
HMDB0000176	Maleic acid	-0.002756	0.801978	0.834491			0.122025
HMDB0000177	histidine	-1.16285	0.273083	0.617607			0.130911
HMDB0000182	lysine	-1.17743	0.192506	0.530917			0.805975
HMDB0000187	serine	-0.451258	0.550636	0.762525			0.0481578
HMDB0000190	lactate	-0.023609	0.641524	0.798232			0.841023
HMDB0000191	aspartate	-0.57347	0.124305	0.443023			0.532677
HMDB0000195	inosine	0.021828	0.712908	0.808991			0.738254
HMDB0000201	Acetylcarnitine DL	-1.17426	0.080224	0.387448			0.128403
HMDB0000211	myo-inositol7	0.275486	0.425536	0.691105			0.212995	1.3	1.3	0.01
HMDB0000214	ornithine	-0.185838	0.587474	0.770559			0.602245
HMDB0000243	pyruvate	-0.319836	0.348844	0.66592			0.966066
HMDB0000251	taurine2	-0.546899	0.472179	0.71193	0.87	-1.15	0.00138522
HMDB0000254	succinate/butanedioic acid7	1.21353	0.660618	0.776802			0.25302	1.18	1.18	0.00121
HMDB0000267	Pyroglutamic acid	-1.20542	0.384626	0.689558			0.0222086
HMDB0000289	Uric acid	-0.000746	0.814063	0.837982	0.65	-1.54	0.00136502
HMDB0000294	Urea	-0.063911	0.431065	0.698201			0.3303
HMDB0000296	uridine1	-1.1005	0.020457	0.199653			0.122911
HMDB0000300	uracil1,2	-1.32488	0.004206	0.109581	0.89	-1.1236	0.00623568
HMDB0000462	allantoin1	1.01461	0.00933433	0.144667			0.644972
HMDB0000500	p-hydroxybenzoate	-0.967728	0.06762	0.348528			0.910236
HMDB0000517	arginine	0.598298	0.292369	0.624189			0.115866
HMDB0000562	Creatinine1	-1.02447	0.0103513	0.1569			0.0138336
HMDB0000625	D-gluconate1	0.915174	0.0332583	0.235367			0.0550982
HMDB0000641	glutamine2	1.10516	0.299055	0.572604	0.9	-1.11111	0.0154548
HMDB0000684	Kynurenine	0.952583	0.139745	0.476282			0.243341
HMDB0000687	leucine-isoleucine7	-1.13311	0.218885	0.5581			0.277017	1.16	1.16	0.02
HMDB0000696	methionine	-0.98717	0.143325	0.469582			x
HMDB0000707	hydroxyphenylpyruvate	-1.1821	0.118513	0.452148			0.984039
HMDB0000742	homocysteine	0.684538	0.109396	0.434048			0.262105
HMDB0000883	valine1	-1.30414	0.032352	0.213926			0.526288
HMDB0000904	citrulline1	0.856041	0.0276207	0.190058			0.0659226
HMDB0000929	tryptophan	0.226874	0.516624	0.744129			0.497884
HMDB0001431	Pyridoxamine	-0.959962	0.138064	0.469516			0.0468818
HMDB0002108	Methylcysteine2	0.021857	0.109396	0.786446	0.63	-1.59	8.2e-06
HMDB0003011	O-acetyl-L-serine	ns	N/A	N/A			0.232979
HMDB0003417	Cysteine6,7	-1.204	0.307157	0.635433				0.82	-1.21951	0.02
HMDB0000630	Cystine6,7	-1.148	0.645769	0.782571				1.15	1.15	0.01
b. POD2
		Tripp (2020)			Guo (2019)8
Common (6)9	metabolite	FC	Avg-p	Avg-BH	FC	FC-Compatable4	p
	Alanine	-0.70014	0.703714	0.76412	0.83	-1.20482	0.000564
	Methionine	0.423136	0.28936	0.410287	1.25	1.25	0.00164
	Phenylalanine	0.0855087	0.195578	1.14909	1.13	1.13	0.01
	taurine	0.132372	0.271795	1.17487	0.91	-1.0989	0.02
	citric acid1	1.25483	2e-06	0.000245	0.75	-1.33333	0.01
	Uric acid	0.160326	0.302133	1.26029	0.75	-1.33333	0.01
References
1. Guo Y, Zhang Y, Jia P, Wang W, Zhou Q, Sun L et al. Preoperative serum metabolites are associated with postoperative delirium in elderly hip-fracture patients. J Gerontol A Biol Sci Med Sci 2017; 72(12): 1689-1696.
2. Guo Y, Li Y, Zhang Y, Fang S, Xu X, Zhao A et al. Post-operative delirium associated with metabolic alterations following hemi-arthroplasty in older patients. Age and Ageing 2019; 49(1): 88-95.

[truncated: 1 more sheets: S10 Table-Predictor enrichment]
